# Supplementary material for: Mediterranean Diet Pattern: Potential Impact on the Different Altered Pathways Related to Cardiovascular Risk in Advanced Chronic Kidney Disease
Source: Nutrients. 2024 Oct 31;16(21):3739. doi: 10.3390/nu16213739 (PMC11547550; doi:10.3390/nu16213739)
Supplement: Supplementary file 1 [file nutrients-16-03739-s001.zip]

Archive with 2 entries (2 files):
- nutrients-3253014-Supplementary_Methods_Figures.pdf
- nutrients-3253014-Supplementary_Tables.xlsx
