# Supplementary material for: Mediterranean Diet Pattern: Potential Impact on the Different Altered Pathways Related to Cardiovascular Risk in Advanced Chronic Kidney Disease
Source: Nutrients. 2024 Oct 31;16(21):3739. doi: 10.3390/nu16213739 (PMC11547550; doi:10.3390/nu16213739)
Supplement: Supplementary file 1 [file nutrients-16-03739-s001.zip › nutrients-3253014-Supplementary_Tables.xlsx]

## Sheet: Table_S1
Table S1. List of metabolites quantified
	Metabolite	Plattform
1	1-Methylhistidine	Aminoacid
2	3-Methylhistidine	Aminoacid
3	5-Aminolevulinic acid	Aminoacid
4	ABA	Aminoacid
5	AIBA	Aminoacid
6	Alanine	Aminoacid
7	Anserine	Aminoacid
8	Arginine	Aminoacid
9	Arginosuccinic acid	Aminoacid
10	Asparagine	Aminoacid
11	Aspartic acid	Aminoacid
12	BAIBA	Aminoacid
13	beta-Alanine	Aminoacid
14	Carnosine	Aminoacid
15	Citrulline	Aminoacid
16	Cystathione	Aminoacid
17	Cystine	Aminoacid
18	Ethanolamine	Aminoacid
19	GABA	Aminoacid
20	Glutamic acid	Aminoacid
21	Glutamine	Aminoacid
22	Glycine	Aminoacid
23	Histidine	Aminoacid
24	Homocitrulline	Aminoacid
25	Homocystine	Aminoacid
26	Hydroxylisine	Aminoacid
27	Hydroxyproline trans	Aminoacid
28	Isoleucine	Aminoacid
29	Kynurenine	Aminoacid
30	L-2-Aminoadipic acid	Aminoacid
31	Leucine	Aminoacid
32	Lysine	Aminoacid
33	Methionine	Aminoacid
34	Ornithine	Aminoacid
35	Phenylalanine	Aminoacid
36	Phosphoethanolamine	Aminoacid
37	Phosphoserine	Aminoacid
38	Pipecolic acid	Aminoacid
39	Proline	Aminoacid
40	Saccharopine	Aminoacid
41	Sarcosine	Aminoacid
42	Serine	Aminoacid
43	Serotonin	Aminoacid
44	Sulfocysteine	Aminoacid
45	Taurine	Aminoacid
46	Threonine	Aminoacid
47	Tryptophan	Aminoacid
48	Tyrosine	Aminoacid
49	Valine	Aminoacid
50	ChoE (16:0)	Lip-Folch
51	ChoE (16:1)	Lip-Folch
52	ChoE (17:0)	Lip-Folch
53	ChoE (17:1)	Lip-Folch
54	ChoE (18:0)	Lip-Folch
55	ChoE (18:1)	Lip-Folch
56	ChoE (18:2)	Lip-Folch
57	ChoE (18:3)	Lip-Folch
58	ChoE (20:2)	Lip-Folch
59	ChoE (20:3)	Lip-Folch
60	ChoE (20:4)	Lip-Folch
61	ChoE (20:5)	Lip-Folch
62	ChoE (22:4)	Lip-Folch
63	ChoE (22:5)	Lip-Folch
64	ChoE (22:6)	Lip-Folch
65	DG 34:1	Lip-Folch
66	DG 34:2	Lip-Folch
67	DG 34:3	Lip-Folch
68	DG 36:1	Lip-Folch
69	DG 36:2	Lip-Folch
70	DG 36:3	Lip-Folch
71	DG 36:4	Lip-Folch
72	LPC 15:0-sn1	Lip-Folch
73	LPC 16:0 e	Lip-Folch
74	LPC 16:1 e	Lip-Folch
75	LPC 18:0 e	Lip-Folch
76	PC 30:0	Lip-Folch
77	PC 31:0	Lip-Folch
78	PC 32:0	Lip-Folch
79	PC 32:1	Lip-Folch
80	PC 32:1 e	Lip-Folch
81	PC 32:2	Lip-Folch
82	PC 33:0	Lip-Folch
83	PC 33:1	Lip-Folch
84	PC 33:2	Lip-Folch
85	PC 34:0	Lip-Folch
86	PC 34:1	Lip-Folch
87	PC 34:1 e	Lip-Folch
88	PC 34:2	Lip-Folch
89	PC 34:2 e	Lip-Folch
90	PC 34:3 e	Lip-Folch
91	PC 34:4	Lip-Folch
92	PC 35:1	Lip-Folch
93	PC 35:2	Lip-Folch
94	PC 36:0	Lip-Folch
95	PC 36:1	Lip-Folch
96	PC 36:2	Lip-Folch
97	PC 36:2 e	Lip-Folch
98	PC 36:3	Lip-Folch
99	PC 36:3 e	Lip-Folch
100	PC 36:4	Lip-Folch
101	PC 36:4 e	Lip-Folch
102	PC 36:5 e	Lip-Folch
103	PC 37:4	Lip-Folch
104	PC 37:6	Lip-Folch
105	PC 38:2	Lip-Folch
106	PC 38:3	Lip-Folch
107	PC 38:3 e	Lip-Folch
108	PC 38:4	Lip-Folch
109	PC 38:4 e	Lip-Folch
110	PC 38:5	Lip-Folch
111	PC 38:5 e	Lip-Folch
112	PC 38:6	Lip-Folch
113	PC 38:6 e	Lip-Folch
114	PC 40:4	Lip-Folch
115	PC 40:4 e	Lip-Folch
116	PC 40:5	Lip-Folch
117	PC 40:5 e	Lip-Folch
118	PC 40:6	Lip-Folch
119	PC 42:4 e	Lip-Folch
120	PC 42:5 e	Lip-Folch
121	SM 32:1	Lip-Folch
122	SM 32:2	Lip-Folch
123	SM 33:1	Lip-Folch
124	SM 34:1	Lip-Folch
125	SM 34:2	Lip-Folch
126	SM 35:0	Lip-Folch
127	SM 35:1	Lip-Folch
128	SM 36:0	Lip-Folch
129	SM 36:1	Lip-Folch
130	SM 36:2	Lip-Folch
131	SM 38:1	Lip-Folch
132	SM 38:2	Lip-Folch
133	SM 39:1	Lip-Folch
134	SM 40:0	Lip-Folch
135	SM 40:1	Lip-Folch
136	SM 40:2	Lip-Folch
137	SM 41:1	Lip-Folch
138	SM 41:2	Lip-Folch
139	SM 42:1	Lip-Folch
140	SM 42:2	Lip-Folch
141	SM 42:3	Lip-Folch
142	SM 43:1	Lip-Folch
143	SM 43:2	Lip-Folch
144	TG 46:0	Lip-Folch
145	TG 46:1	Lip-Folch
146	TG 46:2	Lip-Folch
147	TG 48:0	Lip-Folch
148	TG 48:1	Lip-Folch
149	TG 48:2	Lip-Folch
150	TG 48:3	Lip-Folch
151	TG 50:0	Lip-Folch
152	TG 50:1	Lip-Folch
153	TG 50:2	Lip-Folch
154	TG 50:3	Lip-Folch
155	TG 50:4	Lip-Folch
156	TG 51:2	Lip-Folch
157	TG 52:1	Lip-Folch
158	TG 52:2	Lip-Folch
159	TG 52:3	Lip-Folch
160	TG 52:4	Lip-Folch
161	TG 52:5	Lip-Folch
162	TG 52:6	Lip-Folch
163	TG 54:2	Lip-Folch
164	TG 54:3	Lip-Folch
165	TG 54:4	Lip-Folch
166	TG 54:5	Lip-Folch
167	TG 54:6	Lip-Folch
168	TG 54:7	Lip-Folch
169	11,12-DiHETE	Lip-MeOH
170	11,13-Eicosadienoic acid	Lip-MeOH
171	12,13-DiHOME(9)	Lip-MeOH
172	12,13-EpOME(9)	Lip-MeOH
173	12-HETE	Lip-MeOH
174	13-OxoODE	Lip-MeOH
175	14,15-DiHETE	Lip-MeOH
176	15,16-epoxy-13-OH-9Z,11E-octadecadienoic acid (HpODE)	Lip-MeOH
177	15-HETE	Lip-MeOH
178	15-HETrE	Lip-MeOH
179	17-HDHA	Lip-MeOH
180	20-HETE	Lip-MeOH
181	2-methyl-butyryl-carnitine/Isovaleryl-carnitine/Valeryl-carnitine	Lip-MeOH
182	5-HETE	Lip-MeOH
183	9,10-DiHOME(12)	Lip-MeOH
184	9,10-EpOME(12)	Lip-MeOH
185	9,12,13-TriHOME(10)	Lip-MeOH
186	9-HODE/13-HODE	Lip-MeOH
187	9-OxoODE	Lip-MeOH
188	Acetyl-carnitine	Lip-MeOH
189	Adrenic acid	Lip-MeOH
190	Androstenedione	Lip-MeOH
191	androsterone sulfate-iso1	Lip-MeOH
192	androsterone sulfate-iso3	Lip-MeOH
193	androsterone sulfate-iso4	Lip-MeOH
194	androsterone sulfate-iso5	Lip-MeOH
195	Arachidic acid	Lip-MeOH
196	Arachidonic acid	Lip-MeOH
197	Chenodeoxycholic acid	Lip-MeOH
198	Cholic acid	Lip-MeOH
199	cis-palmitoleic acid (palmitoleic)	Lip-MeOH
200	Cortisol	Lip-MeOH
201	Cortisone	Lip-MeOH
202	Decanoyl-carnitine/Fumaryl-carnitine	Lip-MeOH
203	Decenoyl-carnitine	Lip-MeOH
204	Dehydroepiandrosterone (DHEA)/ androstenolone	Lip-MeOH
205	Dehydroepiandrosterone sulfate (DHEAS)	Lip-MeOH
206	Deoxycholic acid	Lip-MeOH
207	Deoxycholic acid-iso1	Lip-MeOH
208	Deoxycholic acid-iso2	Lip-MeOH
209	DiHODE-iso1	Lip-MeOH
210	dihomo-gamma-linolenic acid	Lip-MeOH
211	dihomo-gamma-linolenic acid-iso1	Lip-MeOH
212	dihomo-gamma-linolenic acid-iso2	Lip-MeOH
213	dihomo-gamma-linolenic acid-iso3	Lip-MeOH
214	Docosahexaenoic acid (DHA)	Lip-MeOH
215	Dodecanoyl-carnitine	Lip-MeOH
216	Dodecenoyl-carnitine	Lip-MeOH
217	eicosapentaenoic acid (EPA)	Lip-MeOH
218	Eicosenoic acid	Lip-MeOH
219	EpOME-iso1	Lip-MeOH
220	EpOME-iso2	Lip-MeOH
221	EpOME-iso3	Lip-MeOH
222	Free carnitine	Lip-MeOH
223	Glycochenodeoxycholic acid	Lip-MeOH
224	Glycocholic acid	Lip-MeOH
225	Glycocholic acid-iso1	Lip-MeOH
226	Glycocholic acid-iso2	Lip-MeOH
227	Glycocholic acid-iso3	Lip-MeOH
228	Glycocholic acid-iso4	Lip-MeOH
229	Glycodeoxycholic acid	Lip-MeOH
230	Glycoursodeoxycholic acid	Lip-MeOH
231	HETE-iso1	Lip-MeOH
232	Hexadecanoyl-carnitine	Lip-MeOH
233	Hexadecenyl-carnitine	Lip-MeOH
234	Hexanoyl-carnitine	Lip-MeOH
235	HODE-iso1	Lip-MeOH
236	HpEPE	Lip-MeOH
237	Isobutyryl-carnitine/Butyryl-carnitine	Lip-MeOH
238	lauric acid	Lip-MeOH
239	Linoleic acid-iso1	Lip-MeOH
240	Linoleic acid-iso2	Lip-MeOH
241	Linolenic acid-iso1	Lip-MeOH
242	Linolenic acid-iso2	Lip-MeOH
243	Lithocholic acid	Lip-MeOH
244	LPC 14:0-sn1	Lip-MeOH
245	LPC 14:0-sn2	Lip-MeOH
246	LPC 15:0-sn1	Lip-MeOH
247	LPC 15:0-sn2	Lip-MeOH
248	LPC 16:0-sn1	Lip-MeOH
249	LPC 16:0-sn2	Lip-MeOH
250	LPC 16:1-sn1	Lip-MeOH
251	LPC 16:1-sn2	Lip-MeOH
252	LPC 17:0-sn1	Lip-MeOH
253	LPC 17:0-sn2	Lip-MeOH
254	LPC 17:1-sn1	Lip-MeOH
255	LPC 17:1-sn2	Lip-MeOH
256	LPC 18:0-sn1	Lip-MeOH
257	LPC 18:0-sn2	Lip-MeOH
258	LPC 18:1-sn1	Lip-MeOH
259	LPC 18:1-sn2	Lip-MeOH
260	LPC 18:2-sn1	Lip-MeOH
261	LPC 18:2-sn2	Lip-MeOH
262	LPC 18:3-sn1	Lip-MeOH
263	LPC 18:3-sn2	Lip-MeOH
264	LPC 19:0-sn1	Lip-MeOH
265	LPC 19:0-sn2	Lip-MeOH
266	LPC 19:1-sn1	Lip-MeOH
267	LPC 20:0-sn1	Lip-MeOH
268	LPC 20:0-sn2	Lip-MeOH
269	LPC 20:1-sn1	Lip-MeOH
270	LPC 20:1-sn2	Lip-MeOH
271	LPC 20:2-sn1	Lip-MeOH
272	LPC 20:2-sn2	Lip-MeOH
273	LPC 20:3-sn1	Lip-MeOH
274	LPC 20:3-sn2	Lip-MeOH
275	LPC 20:4-sn1	Lip-MeOH
276	LPC 20:4-sn2	Lip-MeOH
277	LPC 20:5-sn1	Lip-MeOH
278	LPC 20:5-sn2	Lip-MeOH
279	LPC 22:3-sn1	Lip-MeOH
280	LPC 22:3-sn2	Lip-MeOH
281	LPC 22:4-sn1	Lip-MeOH
282	LPC 22:4-sn2	Lip-MeOH
283	LPC 22:5-sn1	Lip-MeOH
284	LPC 22:5-sn2	Lip-MeOH
285	LPC 22:6-sn1	Lip-MeOH
286	LPC 22:6-sn2	Lip-MeOH
287	LPE 14:0-sn1	Lip-MeOH
288	LPE 14:0-sn2	Lip-MeOH
289	LPE 15:0-sn1	Lip-MeOH
290	LPE 15:0-sn2	Lip-MeOH
291	LPE 16:0-sn1	Lip-MeOH
292	LPE 16:0-sn2	Lip-MeOH
293	LPE 16:1-sn1	Lip-MeOH
294	LPE 16:1-sn2	Lip-MeOH
295	LPE 17:0-sn1	Lip-MeOH
296	LPE 17:0-sn2	Lip-MeOH
297	LPE 17:1-sn1	Lip-MeOH
298	LPE 17:1-sn2	Lip-MeOH
299	LPE 18:0-sn1	Lip-MeOH
300	LPE 18:0-sn2	Lip-MeOH
301	LPE 18:1-sn1	Lip-MeOH
302	LPE 18:1-sn2	Lip-MeOH
303	LPE 18:2-sn1	Lip-MeOH
304	LPE 18:2-sn2	Lip-MeOH
305	LPE 18:3-sn1	Lip-MeOH
306	LPE 18:3-sn2	Lip-MeOH
307	LPE 20:1-sn1	Lip-MeOH
308	LPE 20:1-sn2	Lip-MeOH
309	LPE 20:2-sn1	Lip-MeOH
310	LPE 20:3-sn1	Lip-MeOH
311	LPE 20:3-sn2	Lip-MeOH
312	LPE 20:4-sn1	Lip-MeOH
313	LPE 20:4-sn2	Lip-MeOH
314	LPE 20:5-sn1	Lip-MeOH
315	LPE 20:5-sn2	Lip-MeOH
316	LPE 22:4-sn1	Lip-MeOH
317	LPE 22:4-sn2	Lip-MeOH
318	LPE 22:5-sn1	Lip-MeOH
319	LPE 22:5-sn2	Lip-MeOH
320	LPE 22:6-sn1	Lip-MeOH
321	LPE 22:6-sn2	Lip-MeOH
322	LPI 14:0	Lip-MeOH
323	LPI 16:0	Lip-MeOH
324	LPI 16:1	Lip-MeOH
325	LPI 17:0	Lip-MeOH
326	LPI 18:0	Lip-MeOH
327	LPI 18:1	Lip-MeOH
328	LPI 18:2	Lip-MeOH
329	LPI 20:3	Lip-MeOH
330	LPI 20:4	Lip-MeOH
331	LPI 20:5	Lip-MeOH
332	LPI 22:4	Lip-MeOH
333	LPI 22:6	Lip-MeOH
334	Methylglutaryl-carnitine/Adipoyl-carnitine	Lip-MeOH
335	Methylmalonyl-carnitine/Succinyl-carnitine	Lip-MeOH
336	Myristic acid	Lip-MeOH
337	N-Linoleoyl Ethanolamide	Lip-MeOH
338	N-oleoyl ethanolamine	Lip-MeOH
339	Nonadecenoic acid	Lip-MeOH
340	N-palmitoyl ethanolamine	Lip-MeOH
341	N-stearoyl-ethanolamine	Lip-MeOH
342	Octadecadienoyl-carnitine	Lip-MeOH
343	Octadecanoyl-carnitine	Lip-MeOH
344	Octadecenoyl-carnitine	Lip-MeOH
345	Octanoyl-carnitine	Lip-MeOH
346	Octenoyl-carnitine	Lip-MeOH
347	Oleic acid	Lip-MeOH
348	OxoODE-iso1	Lip-MeOH
349	OxoODE-iso2	Lip-MeOH
350	Palmitic acid	Lip-MeOH
351	pentadecanoic acid	Lip-MeOH
352	Pregnenolone sulfate	Lip-MeOH
353	Progesterone	Lip-MeOH
354	Propionyl-carnitine	Lip-MeOH
355	Sphinganine-1-P	Lip-MeOH
356	Sphingosine-1-P	Lip-MeOH
357	Stearic acid	Lip-MeOH
358	Stearidonic acid (SDA)	Lip-MeOH
359	Stearidonic acid (SDA)-iso1	Lip-MeOH
360	Taurochenodeoxycholic acid	Lip-MeOH
361	Taurocholic acid	Lip-MeOH
362	Taurodeoxycholic acid	Lip-MeOH
363	Taurolithocholic acid	Lip-MeOH
364	Tauroursodeoxycholic acid	Lip-MeOH
365	Testosterone	Lip-MeOH
366	Tetradecadienoyl-carnitine	Lip-MeOH
367	Tetradecanoyl-carnitine	Lip-MeOH
368	Tetradecenoyl-carnitine	Lip-MeOH
369	trans-palmitoleic acid (palmitelaidic)	Lip-MeOH
370	Ursodeoxycholic/Hyodeoxicholic acid	Lip-MeOH
371	w3-docosapentaenoic acid (DPA)	Lip-MeOH
372	w6-docosapentaenoic acid (DPA)	Lip-MeOH
373	2-Hydroxybutyric acid	Polar-GC
374	2-hydroxyglutaric acid	Polar-GC
375	3-Hydroxybutiric acid	Polar-GC
376	3-Phosphoglyceric acid	Polar-GC
377	6-Phosphogluconic acid	Polar-GC
378	Aconitic acid	Polar-GC
379	alpha-Ketoglutaric acid	Polar-GC
380	alpha-Tocopherol	Polar-GC
381	Cholesterol	Polar-GC
382	Citric/isocitric acid	Polar-GC
383	Fructose-1,6-biphosphate	Polar-GC
384	Fructose-6-phosphate	Polar-GC
385	Fumaric acid	Polar-GC
386	Glucose	Polar-GC
387	Glucose-6-phosphate	Polar-GC
388	Glyceraldehyde-3-phosphate	Polar-GC
389	Glyceric acid	Polar-GC
390	Glycerol	Polar-GC
391	Glycolic acid	Polar-GC
392	Lactic acid	Polar-GC
393	Malic acid	Polar-GC
394	Oxalic acid	Polar-GC
395	Phosphoenolpyruvate	Polar-GC
396	Pyruvic acid	Polar-GC
397	Ribose-5-phosphate	Polar-GC
398	Succinic acid	Polar-GC
399	Sucrose	Polar-GC
400	Threonic acid	Polar-GC

## Sheet: Table_S2
Table S2. List of proteins identified
	Accession	Description	Symbol	ΣCoverage	Σ# Proteins	Σ# Unique Peptides	Σ# Peptides	Σ# PSMs	Mascot Score	# AAs	MW [kDa]	calc. pI
1	P01024	Complement C3	C3	87.79	2	163	163	14764	23134.3	1663	187.03	6.40479
2	P02647	Apolipoprotein A-I	APOA1	90.64	1	50	50	11469	18134.8	267	30.7589	5.75732
3	P04114	Apolipoprotein B-100	APOB	53.47	1	244	244	7942	12007	4563	515.283	7.04932
4	P0C0L5	Complement C4-B	C4B	65.6	1	5	109	4108	5953.08	1744	192.631	7.26904
5	P19827	Inter-alpha-trypsin inhibitor heavy chain H1	ITIH1	38.09	1	28	28	1665	2890.77	911	101.326	6.78564
6	P19823	Inter-alpha-trypsin inhibitor heavy chain H2	ITIH2	36.05	1	41	41	1963	2772.32	946	106.397	6.85889
7	P02751	Fibronectin	FN1	44.93	1	83	83	2214	2771.25	2386	262.46	5.70654
8	P02763	Alpha-1-acid glycoprotein 1	ORM1	61.69	1	10	17	1613	2614.54	201	23.4968	5.021
9	P01042	Kininogen-1	KNG1	43.01	1	32	32	1688	2557.13	644	71.9122	6.81494
10	P00747	Plasminogen	PLG	62.22	3	61	61	2044	2448.69	810	90.5102	7.23975
11	P02652	Apolipoprotein A-II	APOA2	69	1	9	9	1653	2421.37	100	11.1679	6.62451
12	P04217	Alpha-1B-glycoprotein	A1BG	53.94	1	21	21	1212	2095.17	495	54.2195	5.85889
13	P06727	Apolipoprotein A-IV	APOA4	75	2	41	41	1586	2077.28	396	45.3715	5.37646
14	P00734	Prothrombin	F2	59.16	1	32	32	1199	1672.87	622	69.9921	5.89697
15	P43652	Afamin	AFM	59.27	1	44	44	1237	1623.5	599	69.024	5.89697
16	P05155	Plasma protease C1 inhibitor	SERPING1	44	1	25	25	1149	1588.31	500	55.1194	6.55127
17	P06396	Gelsolin	GSN	34.53	1	31	31	1019	1472.33	782	85.6442	6.27783
18	P19652	Alpha-1-acid glycoprotein 2	ORM2	69.15	1	10	17	1122	1377.78	201	23.5876	5.10986
19	P02649	Apolipoprotein E	APOE	74.45	1	32	32	1101	1373.99	317	36.1318	5.73193
20	P02748	Complement component C9	C9	49.02	2	29	29	759	1197.45	559	63.1327	5.59229
21	P02749	Beta-2-glycoprotein 1	APOH	62.03	1	19	19	1131	1190.31	345	38.2727	7.97217
22	P25311	Zinc-alpha-2-glycoprotein	AZGP1	57.38	1	21	21	762	1058.27	298	34.2371	6.04932
23	P02656	Apolipoprotein C-III	APOC3	58.59	1	6	6	619	1008.23	99	10.8455	5.41455
24	P08697	Alpha-2-antiplasmin	SERPINF2	47.86	1	22	22	704	955.318	491	54.5311	6.29053
25	P35858	Insulin-like growth factor-binding protein complex acid labile subunit	IGFALS	36.2	1	20	20	439	925.589	605	65.9938	6.78564
26	P02760	Protein AMBP	AMBP	48.86	1	18	18	632	880.249	352	38.974	6.25244
27	P29622	Kallistatin	SERPINA4	49.88	1	20	20	576	855.078	427	48.5112	7.75244
28	P04004	Vitronectin	VTN	32.43	1	15	15	670	850.884	478	54.2712	5.79541
29	P51884	Lumican	LUM	42.9	1	13	13	361	842.374	338	38.4048	6.60986
30	P36955	Pigment epithelium-derived factor	SERPINF1	55.74	1	23	23	498	840.312	418	46.2833	6.37939
31	P27169	Serum paraoxonase/arylesterase 1	PON1	52.11	2	14	14	434	833.611	355	39.7062	5.22412
32	P05543	Thyroxine-binding globulin	SERPINA7	45.3	1	17	17	479	765.587	415	46.2946	6.30322
33	P02750	Leucine-rich alpha-2-glycoprotein	LRG1	50.14	1	14	14	522	732.81	347	38.1541	6.94678
34	P02753	Retinol-binding protein 4	RBP4	73.13	1	12	12	457	667.985	201	22.9953	6.07471
35	P00748	Coagulation factor XII	F12	40.33	1	25	25	809	640.227	615	67.7479	7.73779
36	P04278	Sex hormone-binding globulin	SHBG	45.02	1	13	13	207	519.967	402	43.7518	6.7124
37	P22792	Carboxypeptidase N subunit 2	CPN2	33.76	1	14	14	271	495.241	545	60.5181	5.98584
38	Q96PD5	N-acetylmuramoyl-L-alanine amidase	PGLYRP2	38.72	1	13	13	291	489.897	576	62.1779	7.54736
39	P04275	von Willebrand factor	VWF	17.17	1	37	37	322	443.377	2813	309.058	5.47803
40	P08185	Corticosteroid-binding globulin	SERPINA6	34.07	1	10	10	170	440.087	405	45.1119	6.03662
41	P07360	Complement component C8 gamma chain	C8G	69.31	1	11	11	220	427.487	202	22.2635	8.30908
42	P15169	Carboxypeptidase N catalytic chain	CPN1	26.42	1	10	10	261	378.53	458	52.2533	7.34229
43	P05160	Coagulation factor XIII B	F13B	40.7	1	19	19	231	371.289	661	75.4612	6.39209
44	P36980	Complement factor H-related protein 2	CFHR2	38.89	1	4	9	246	337.704	270	30.6306	6.37939
45	O75882	Attractin	ATRN	18.12	2	23	23	189	326.255	1429	158.432	7.31299
46	O95445	Apolipoprotein M	APOM	36.7	1	8	8	236	323.978	188	21.2394	6.01123
47	O14791	Apolipoprotein L1	APOL1	36.18	1	15	15	203	298.634	398	43.9469	5.80811
48	Q08380	Galectin-3-binding protein	LGALS3BP	30.6	1	15	15	100	270.36	585	65.2893	5.2749
49	P12259	Coagulation factor V	F5	7.46	1	12	12	102	238.74	2224	251.546	6.04932
50	P18428	Lipopolysaccharide-binding protein	LBP	14.35	1	7	7	77	228.725	481	53.3499	6.69775
51	P43251	Biotinidase	BTD	10.5	1	4	4	46	201.51	543	61.0933	6.25244
52	P23142	Fibulin-1	FBLN1	16.22	1	10	10	89	201.205	703	77.1624	5.22412
53	Q96KN2	Beta-Ala-His dipeptidase	CNDP1	12.82	1	5	5	37	172.407	507	56.6701	5.30029
54	Q96IY4	Carboxypeptidase B2	CPB2	15.6	1	7	7	98	169.49	423	48.3934	7.7085
55	P48740	Mannan-binding lectin serine protease 1	MASP1	17.17	1	11	12	83	163.933	699	79.1952	5.49072
56	P06276	Cholinesterase	BCHE	20.93	1	11	11	84	161.343	602	68.3743	7.41553
57	Q9UK55	Protein Z-dependent protease inhibito	SERPINA10	14.64	1	6	6	75	161.06	444	50.6742	8.26514
58	P00740	Coagulation factor IX	F9	31.24	1	11	11	92	152.25	461	51.745	5.46533
59	P22352	Glutathione peroxidase 3	GPX3	28.76	1	5	5	82	151.794	226	25.5369	8.1333
60	P04003	C4b-binding protein alpha chain	C4BPA	14.57	1	7	7	76	151.302	597	66.9894	7.29834
61	P03951	Coagulation factor XI	F11	17.76	1	10	10	92	135.616	625	70.0636	8.104
62	P61626	Lysozyme C	LYZ	32.43	1	5	5	80	132.479	148	16.5263	9.15869
63	Q15848	Adiponectin	ADIPOQ	24.18	1	4	4	28	131.45	244	26.397	5.74463
64	P07225	Vitamin K-dependent protein S	PROS1	14.64	1	10	10	77	117.54	676	75.0739	5.66846
65	Q6EMK4	Vasorin	VASN	6.69	1	4	4	15	100.83	673	71.6675	7.38623
66	P16070	CD44 antigen	CD44	5.26	1	4	4	45	97.76	742	81.4874	5.32568
67	Q9Y5Y7	Lymphatic vessel endothelial hyaluronic acid receptor 1	LYVE1	8.07	1	3	3	31	96.2044	322	35.191	8.27979
68	Q6UXB8	Peptidase inhibitor 16	PI16	10.8	1	5	5	16	94.75	463	49.4395	5.38916
69	P00746	Complement factor D	CFD	35.18	1	5	5	29	92.04	253	27.0159	7.7085
70	Q9UHG3	Prenylcysteine oxidase 1	PCYOX1	11.88	1	5	5	24	82.4167	505	56.6037	6.17627
71	P08571	Monocyte differentiation antigen CD14	CD14	8.8	1	3	3	23	71.18	375	40.0507	6.22705
72	P41222	Prostaglandin-H2 D-isomerase	PTGDS	24.74	1	4	4	18	66.45	190	21.0153	7.79639
73	P01034	Cystatin-C	CST3	39.04	1	4	4	39	66.13	146	15.7891	8.74854
74	P61769	Beta-2-microglobulin	B2M	16.81	1	2	2	11	45.99	119	13.7059	6.52197
75	P22692	Insulin-like growth factor-binding protein 4	IGFBP4	3.88	1	1	1	12	31.61	258	27.9155	7.15186
76	P01023	Alpha-2-macroglobulin	A2M	70.22	2	96	107	12747	21182.1	1474	163.188	6.45557
77	P00450	Ceruloplasmin	CP	58.31	1	56	56	3556	6502.98	1065	122.128	5.71924
78	P0C0L4	Complement C4-A	C4A	64.51	1	3	107	4187	6080.53	1744	192.664	7.07861
79	P20742	Pregnancy zone protein	PZP	43.25	2	42	53	3826	5641.55	1482	163.76	6.37939
80	P02790	Hemopexin	HPX	66.67	1	30	30	3739	4045.67	462	51.6433	7.02002
81	P08603	Complement factor H	CFH	59.46	1	59	68	3424	4035.59	1231	139.005	6.60986
82	P02774	Vitamin D-binding protein	GC	83.97	2	42	42	2646	3838.16	474	52.929	5.5415
83	Q14624	Inter-alpha-trypsin inhibitor heavy chain H4	ITIH4	53.12	1	47	47	2218	3664.41	930	103.293	6.97607
84	P01031	Complement C5	C5	55.25	1	82	82	2656	3354.38	1676	188.186	6.52197
85	P01011	Alpha-1-antichymotrypsin	SERPINA3	58.63	1	29	29	1869	3284.53	423	47.6205	5.51611
86	P00751	Complement factor B	CFB	50	1	45	45	1762	2516.4	764	85.4785	7.06396
87	P01019	Angiotensinogen	AGT	41.03	1	20	20	854	1730.72	485	53.1205	6.31592
88	P10643	Complement component C7	C7	60.14	2	43	43	1011	1491.57	843	93.4573	6.48096
89	P02766	Transthyretin	TTR	69.39	1	12	12	774	1318.54	147	15.877	5.75732
90	P05156	Complement factor I	CFI	46.31	1	25	25	616	1304.35	583	65.7066	7.50342
91	P05546	Heparin cofactor 2	SERPIND1	58.12	1	25	25	866	1288.33	499	57.0342	6.90283
92	P01008	Antithrombin-III	SERPINC1	65.73	1	36	36	929	1092.91	464	52.5689	6.7124
93	P00736	Complement C1r	C1r	52.06	1	29	32	797	1057.63	705	80.0668	6.21436
94	P04196	Histidine-rich glycoprotein	HRG	45.52	1	24	24	816	1045.6	525	59.5409	7.50342
95	P03952	Plasma kallikrein	KLKB1	50.47	2	31	31	771	1019.9	638	71.3228	8.22119
96	P02765	Alpha-2-HS-glycoprotein	AHSG	50.14	1	13	13	613	925.355	367	39.2997	5.71924
97	P06681	Complement C2	C2	31.91	1	25	25	507	910.357	752	83.2143	7.41553
98	P13671	Complement component C6	C6	45.4	1	38	38	710	908.812	934	104.718	6.75635
99	P10909	Clusterin	CLU	34.74	1	18	18	449	858.967	449	52.461	6.26514
100	P09871	Complement C1s	C1S	41.86	1	21	22	434	824.306	688	76.6348	4.95752
101	P02743	Serum amyloid P-component	APCS	34.08	1	13	13	445	752.92	223	25.3711	6.53662
102	P02655	Apolipoprotein C-II	APOC2	56.44	1	5	5	339	726.733	101	11.2768	4.71631
103	P05090	Apolipoprotein D	APOD	34.92	1	8	8	411	694.208	189	21.2618	5.14795
104	P01871	Immunoglobulin heavy constant mu	IGHM	44.59	2	17	17	358	671.36	453	49.4086	6.771
105	P07357	Complement component C8 alpha chain	C8A	39.21	1	18	18	296	663.973	584	65.121	6.46826
106	Q06033	Inter-alpha-trypsin inhibitor heavy chain H3	ITIH3	32.36	1	23	23	376	621.978	890	99.7865	5.74463
107	P07358	Complement component C8 beta	C8B	52.96	1	27	27	484	561.926	591	67.0035	8.1333
108	P02775	Platelet basic protein	PPBP	50.78	1	8	8	284	546.07	128	13.8854	8.79248
109	Q03591	Complement factor H-related protein 1	CFHR1	43.64	1	2	13	475	543.876	330	37.626	7.38623
110	P01834	Immunoglobulin kappa constant	IGKC	80.37	2	5	5	110	511.967	107	11.7578	6.52197
111	P0DOY2	Immunoglobulin lambda constant 2	IGLC2	74.53	3	3	6	263	505.225	106	11.2865	7.23975
112	P02654	Apolipoprotein C-I	APOC1	34.94	1	5	5	409	504.406	83	9.32609	8.47021
113	P00738	Haptoglobin	HP	51.23	1	8	18	208	494.621	406	45.1766	6.58057
114	P07996	Thrombospondin-1	THBS1	26.58	2	30	30	325	473.419	1170	129.3	4.94482
115	P05452	Tetranectin	CLEC3B	47.03	1	8	8	266	456.67	202	22.5223	5.66846
116	P08519	Apolipoprotein(a)	LPA	32.52	1	18	18	180	442.86	4548	500.995	5.88428
117	P68871	Hemoglobin subunit beta	HBB	63.95	5	8	8	62	409.691	147	15.9883	7.28369
118	B9A064	Immunoglobulin lambda-like polypeptide 5	IGLL5	31.78	3	3	6	150	368.317	214	23.0486	8.83643
119	P01860	Immunoglobulin heavy constant gamma 3	IGHG3	37.93	5	9	9	188	357.488	377	41.2604	7.89893
120	Q00887	Pregnancy-specific beta-1-glycoprotein 9	PSG9	26.53	1	6	9	94	356.373	426	48.2416	8.07471
121	P11464	Pregnancy-specific beta-1-glycoprotein 1	PSG1	26.49	1	5	9	129	351.147	419	47.193	8.11865
122	Q13790	Apolipoprotein F	APOF	21.47	1	4	4	170	350.646	326	35.377	5.64307
123	O75636	Ficolin-3	FCN3	34.78	1	9	9	176	335.176	299	32.882	6.66846
124	Q9NZP8	Complement C1r subcomponent-like protein	C1RL	23	1	8	11	248	323.041	487	53.4643	7.1958
125	P02671	Fibrinogen alpha chain	FGA	8.66	1	8	8	149	311.087	866	94.9144	6.01123
126	P02741	C-reactive protein	CRP	20.98	1	4	4	97	303.066	224	25.0227	5.63037
127	P35542	Serum amyloid A-4 protein	SAA4	39.23	1	6	6	204	293.793	130	14.7373	9.0708
128	P00739	Haptoglobin-related protein	HPR	32.47	1	2	12	144	290.307	348	39.0047	7.09326
129	Q13046	Putative pregnancy-specific beta-1-glycoprotein 7	PSG7	15.75	1	2	7	77	284.826	419	46.9978	8.42627
130	P02787	Serotransferrin	TF	30.23	1	19	19	96	278.92	698	77.0136	7.12256
131	P02747	Complement C1q subcomponent subunit C	C1QC	25.31	1	5	5	73	267.67	245	25.7571	8.41162
132	P27918	Properdin	CFP	23.67	1	8	8	177	265.328	469	51.242	7.89893
133	P0DJI8	Serum amyloid A-1 protein	SAA1	69.67	1	3	7	129	262.095	122	13.5235	6.78564
134	P00742	Coagulation factor X	F10	19.88	1	10	10	105	259.32	488	54.6965	5.93506
135	O43866	CD5 antigen-like	CD5L	44.96	1	14	14	150	257.659	347	38.0629	5.46533
136	P02776	Platelet factor 4	PF4	36.63	2	5	5	133	253.04	101	10.8379	8.6167
137	Q92954	Proteoglycan 4	PRG4	21.3	1	18	18	161	230.188	1404	150.968	9.51025
138	P04264	Keratin, type II cytoskeletal 1	KRT1	28.73	1	14	15	74	228.888	644	65.999	8.11865
139	P02746	Complement C1q subcomponent subunit B	C1QB	39.92	1	6	6	85	202.405	253	26.7045	8.63135
140	P69905	Hemoglobin subunit alpha	HBA1	47.89	1	6	6	45	194.65	142	15.2479	8.67529
141	Q9UGM5	Fetuin-B	FETUB	33.77	1	13	13	154	178.233	382	42.028	6.82959
142	Q14520	Hyaluronan-binding protein 2	HABP2	20.89	1	11	11	129	170.59	560	62.6304	6.53662
143	Q9Y6R7	IgGFc-binding protein	FCGBP	6.62	1	17	17	91	169.628	5405	571.639	5.33838
144	P80108	Phosphatidylinositol-glycan-specific phospholipase D	GPLD1	12.14	1	9	9	63	160.37	840	92.278	6.3667
145	P35908	Keratin, type II cytoskeletal 2 epidermal	KRT2	9.86	9	4	5	9	158.23	639	65.3932	8.00146
146	P02745	Complement C1q subcomponent subunit A	C1QA	28.16	1	5	5	106	155.885	245	26.0002	9.11475
147	P05154	Plasma serine protease inhibitor	SERPINA5	18.97	1	7	7	48	149.633	406	45.6457	9.26123
148	Q15582	Transforming growth factor-beta-induced protein ig-h3	TGFBI	18.16	1	8	8	63	149.42	683	74.634	7.7085
149	P0DJI9	Serum amyloid A-2 protein	SAA2	59.84	1	2	6	93	145.23	122	13.5186	9.14404
150	Q13219	Pappalysin-1	PAPPA	8.48	1	11	11	40	144.619	1627	180.856	6.17627
151	Q16610	Extracellular matrix protein 1	ECM1	28.89	1	13	13	82	144.07	540	60.6353	6.7124
152	Q04756	Hepatocyte growth factor activator	HGFAC	22.75	1	12	12	70	127.595	655	70.6361	7.23975
153	P14151	L-selectin	SELL	19.09	1	6	6	64	125.957	372	42.1589	6.59521
154	P11226	Mannose-binding protein C	MBL2	18.55	1	6	6	49	116.77	248	26.127	5.49072
155	Q15238	Pregnancy-specific beta-1-glycoprotein 5	PSG5	11.64	1	1	3	19	113.62	335	37.6894	8.86572
156	Q06141	Regenerating islet-derived protein 3-alpha	REG3A	13.14	1	1	1	2	111.87	175	19.3824	7.63525
157	P13727	Bone marrow proteoglycan	PRG2	32.43	1	6	6	28	110.71	222	25.1893	6.75635
158	P04070	Vitamin K-dependent protein C	PROC	14.32	1	7	7	42	104.01	461	52.0375	6.27783
159	P26927	Hepatocyte growth factor-like protein	MST1	19.55	2	11	11	79	97.165	711	80.2675	7.6792
160	P55058	Phospholipid transfer protein	PLTP	7.51	1	2	2	25	94.05	493	54.7045	7.00537
161	P13645	Keratin, type I cytoskeletal 10	KRT10	9.59	10	5	6	16	93.61	584	58.7917	5.21143
162	Q9BXR6	Complement factor H-related protein 5	CFHR5	13.88	1	5	6	33	92.6	569	64.3771	7.06396
163	P02768	Serum albumin	ALB	20.36	1	10	10	37	87.66	609	69.3215	6.27783
164	P35527	Keratin, type I cytoskeletal 9	KRT9	12.04	2	4	5	27	85.7167	623	62.0268	5.23682
165	P60709	Actin, cytoplasmic 1	ACTB	17.33	12	5	5	24	81.71	375	41.7097	5.47803
166	P01780	Immunoglobulin heavy variable 3-7	IGHV3-7	13.68	1	2	2	4	81.7	117	12.9344	6.56592
167	P55056	Apolipoprotein C-IV	APOC4	12.6	1	2	2	46	79.35	127	14.5435	8.92432
168	P22891	Vitamin K-dependent protein Z	PROZ	12.25	1	4	4	17	77.4567	400	44.7147	5.97314
169	Q9UNN8	Endothelial protein C receptor	PROCR	7.14	1	1	1	4	77.01	238	26.6546	7.18115
170	P33151	Cadherin-5	CDH5	8.55	1	6	6	29	74.8067	784	87.474	5.42725
171	Q9UQ72	Pregnancy-specific beta-1-glycoprotein 11	PSG11	7.46	1	2	3	11	73.37	335	37.1227	7.13721
172	P01876	Immunoglobulin heavy constant alpha 1	IGHA1	7.08	3	3	3	10	71.76	353	37.6306	6.50732
173	P07359	Platelet glycoprotein Ib alpha chain	GP1BA	3.68	1	2	2	15	70.62	652	71.4952	6.29053
174	P49747	Cartilage oligomeric matrix protein	COMP	5.15	1	3	3	28	67.1	757	82.8076	4.60205
175	P40197	Platelet glycoprotein V	GP5	10.71	1	3	3	10	66.76	560	60.9207	9.62744
176	Q02985	Complement factor H-related protein 3	CFHR3	13.33	1	2	5	46	66.44	330	37.2987	7.54736
177	P04180	Phosphatidylcholine-sterol acyltransferase	LCAT	19.55	1	5	5	30	64.5833	440	49.5461	6.11279
178	Q99969	Retinoic acid receptor responder protein 2	RARRES2	14.11	1	2	2	23	62.18	163	18.6058	9.08545
179	Q6NT52	Choriogonadotropin subunit beta variant 2	CGB2	15.95	4	2	2	4	58.55	163	17.3628	8.49951
180	O00391	Sulfhydryl oxidase 1	QSOX1	8.97	1	7	7	9	56.45	747	82.5255	8.92432
181	P17936	Insulin-like growth factor-binding protein 3	IGFBP3	21.31	1	6	6	45	55.76	291	31.6537	8.68994
182	P24592	Insulin-like growth factor-binding protein 6	IGFBP6	12.08	1	1	1	3	54.3	240	25.3062	7.81104
183	P62328	Thymosin beta-4	TMSB4X	15.91	2	1	1	17	52.65	44	5.04952	5.05908
184	P06702	Protein S100-A9	S100A9	13.16	1	1	1	3	52.17	114	13.2335	6.12549
185	P13796	Plastin-2	LCP1	8.45	3	5	5	18	50.5133	627	70.2439	5.42725
186	P81605	Dermcidin	DCD	10	1	1	1	13	49.69	110	11.2768	6.53662
187	P33908	Mannosyl-oligosaccharide 1,2-alpha-mannosidase IA	MAN1A1	3.83	1	2	2	11	49.07	653	72.9223	6.46826
188	Q92820	Gamma-glutamyl hydrolase	GGH	5.97	1	2	2	7	48.58	318	35.9412	7.10791
189	Q9BWP8	Collectin-11	COLEC11	8.12	1	2	2	11	48.48	271	28.647	5.41455
190	O14786	Neuropilin-1	NRP1	1.73	1	1	1	1	47.83	923	103.069	5.88428
191	P49908	Selenoprotein P	SELENOP	10.76	1	3	3	26	47.1667	381	43.1563	7.86963
192	A0A0A0MRZ8	Immunoglobulin kappa variable 3D-11	IGKV3D-11	7.83	2	1	1	2	45.13	115	12.6173	5.2876
193	Q9HDC9	Adipocyte plasma membrane-associated protein	APMAP	2.88	1	1	1	3	45.06	416	46.4509	6.16357
194	P54108	Cysteine-rich secretory protein 3	CRISP3	9.8	1	2	2	7	43.86	245	27.612	7.79639
195	Q9NQZ6	Zinc finger C4H2 domain-containing protein	ZC4H2	3.13	1	1	1	15	39.63	224	26.2275	7.13721
196	P05109	Protein S100-A8	S100A8	19.35	1	1	1	2	38.79	93	10.8276	7.03467
197	Q12933	TNF receptor-associated factor 2	TRAF2	1.4	1	1	1	2	38.42	501	55.8227	7.53271
198	P15144	Aminopeptidase N	ANPEP	4.03	1	2	2	3	37.99	967	109.471	5.47803
199	P01591	Immunoglobulin J chain	JCHAIN	7.55	1	1	1	6	37.82	159	18.087	5.23682
200	P03950	Angiogenin	ANG	6.8	1	1	1	1	37.62	147	16.5394	9.64209
201	P09486	SPARC	SPARC	6.27	1	1	1	3	37.61	303	34.6097	4.84326
202	P09327	Villin-1	VIL1	1.09	1	1	1	1	37.18	827	92.6367	6.39209
203	P01344	Insulin-like growth factor II	IGF2	13.89	1	2	2	9	37.1	180	20.1273	9.31982
204	P07195	L-lactate dehydrogenase B chain	LDHB	2.4	1	1	1	1	36.73	334	36.6151	6.04932
205	Q5SYB0	FERM and PDZ domain-containing protein 1	FRMPD1	0.44	1	1	1	3	36.5	1578	173.328	5.24951
206	Q9ULH1	Arf-GAP with SH3 domain, ANK repeat and PH domain-containing protein 1	ASAP1	0.8	1	1	1	1	35.12	1129	125.42	7.31299
207	P0DML2	Chorionic somatomammotropin hormone 1	CSH1	8.76	2	1	1	3	34.81	217	25.0044	5.59229
208	Q9BPX3	Condensin complex subunit 3	NCAPG	0.89	1	1	1	2	33.28	1015	114.262	5.59229
209	P20061	Transcobalamin-1	TCN1	1.85	1	1	1	14	33.21	433	48.176	5.03369
210	Q9NPR2	Semaphorin-4B	SEMA4B	0.84	1	1	1	5	32.23	832	92.1347	6.94678
211	P59665	Neutrophil defensin 1	DEFA1	9.57	2	1	1	12	31.67	94	10.1942	6.99072
212	Q96QP1	Alpha-protein kinase 1	ALPK1	0.56	1	1	1	1	31.07	1244	138.774	6.23975
213	P31151	Protein S100-A7	S100A7	19.8	1	1	1	1	30.96	101	11.4636	6.771
214	P11021	78 kDa glucose-regulated protein	HSPA5	2.45	1	1	1	2	30.12	654	72.2884	5.16064
215	Q9C0I1	Myotubularin-related protein 12	MTMR12	1.07	1	1	1	1	29.13	747	86.0928	6.62451
216	P17174	Aspartate aminotransferase, cytoplasmic	GOT1	1.69	1	1	1	4	29.11	413	46.2185	7.00537
217	Q9NQ79	Cartilage acidic protein 1	CRTAC1	1.51	1	1	1	1	29	661	71.3758	5.12256
218	Q13201	Multimerin-1	MMRN1	1.06	1	1	1	1	28.99	1228	138.023	7.92822
219	Q15113	Procollagen C-endopeptidase enhancer 1	PCOLCE	4.01	1	2	2	6	28.79	449	47.942	7.43018
220	Q8WU03	Glycine N-acyltransferase-like protein 2	GLYATL2	2.38	2	1	1	4	28.71	294	34.2551	6.68311
221	O00187	Mannan-binding lectin serine protease 2	MASP2	7.87	1	4	4	5	28.5533	686	75.6536	5.63037
222	Q13103	Secreted phosphoprotein 24	SPP2	5.69	1	1	1	2	28.4	211	24.3218	8.32373
223	P05121	Plasminogen activator inhibitor 1	SERPINE1	4.98	1	1	1	1	28.33	402	45.031	7.1958
224	Q16627	C-C motif chemokine 14	CCL14	12.9	1	1	1	2	27.79	93	10.6713	8.71924
225	Q16853	Membrane primary amine oxidase	AOC3	1.05	1	1	1	1	27.54	763	84.5683	6.52197
226	Q12805	EGF-containing fibulin-like extracellular matrix protein 1	EFEMP1	1.83	1	1	1	2	27.41	493	54.6042	5.07178
227	P01880	Immunoglobulin heavy constant delta	IGHD	10.16	2	2	2	4	27.16	384	42.3263	8.11865
228	P00709	Alpha-lactalbumin	LALBA	5.63	1	1	1	3	27.01	142	16.2141	4.99561
229	P32119	Peroxiredoxin-2	PRDX2	21.21	1	2	2	2	26.91	198	21.8782	5.97314
230	O76031	ATP-dependent Clp protease ATP-binding subunit clpX-like, mitochondrial	CLPX	1.11	1	1	1	1	26.7	633	69.1807	7.57666
231	O00541	Pescadillo homolog	PES1	1.7	1	1	1	1	26.17	588	67.96	7.32764
232	Q86VB7	Scavenger receptor cysteine-rich type 1 protein M130	CD163	1.99	1	2	2	8	26.02	1156	125.369	5.94775
233	Q9H2A2	Aldehyde dehydrogenase family 8 member A1	ALDH8A1	1.64	1	1	1	1	25.06	487	53.3672	7.13721
234	P01619	Immunoglobulin kappa variable 3-20	IGKV3-20	7.76	1	1	1	1	25.01	116	12.5493	4.95752
235	Q8TC59	Piwi-like protein 2	PIWIL2	0.92	1	1	1	5	25	973	109.778	8.98291
236	P24043	Laminin subunit alpha-2	LAMA2	0.26	1	1	1	1	24.71	3122	343.684	6.40479
237	O00533	Neural cell adhesion molecule L1-like protein	CHL1	0.66	1	1	1	1	24.67	1208	134.987	5.75732
238	P09172	Dopamine beta-hydroxylase	DBH	1.13	1	1	1	1	24.58	617	69.0207	6.41748
239	P04075	Fructose-bisphosphate aldolase A	ALDOA	4.12	1	1	1	1	24.53	364	39.3953	8.08936
240	P98160	Basement membrane-specific heparan sulfate proteoglycan core protein	HSPG2	0.25	1	1	1	1	24.4	4391	468.532	6.50732
241	Q9NPH3	Interleukin-1 receptor accessory protein	IL1RAP	1.23	1	1	1	5	23.97	570	65.3767	8.11865
242	P19320	Vascular cell adhesion protein 1	VCAM1	0.95	1	1	1	1	23.73	739	81.2243	5.22412
243	O43299	AP-5 complex subunit zeta-1	AP5Z1	0.87	1	1	1	2	23.7	807	88.5492	7.00537
244	Q86UD1	Out at first protein homolog	OAF	3.3	1	1	1	1	23.51	273	30.6686	6.84424
245	Q15485	Ficolin-2	FCN2	2.24	1	1	1	3	23.46	313	33.9795	6.771
246	Q8IZC4	Rhotekin-2	RTKN2	1.15	1	1	1	3	23.22	609	69.2593	7.82568
247	P43403	Tyrosine-protein kinase ZAP-70	ZAP70	1.29	3	1	1	2	23.07	619	69.827	7.69385
248	O75822	Eukaryotic translation initiation factor 3 subunit J	EIF3J	3.1	1	1	1	1	23.01	258	29.0445	4.83057
249	Q8WW22	DnaJ homolog subfamily A member 4	DNAJA4	1.76	1	1	1	1	22.6	397	44.769	7.59131
250	P39060	Collagen alpha-1(XVIII) chain	COL18A1	1.88	1	1	1	1	21.95	1754	178.077	6.01123
251	Q13093	Platelet-activating factor acetylhydrolase	PLA2G7	2.95	1	1	1	4	21.81	441	50.0453	7.56201
252	Q13683	Integrin alpha-7 OS=Homo sapiens	ITGA7	0.59	1	1	1	2	21.73	1181	128.866	5.73193
253	Q8N3J5	Protein phosphatase 1K, mitochondrial	PPM1K	2.15	1	1	1	2	21.71	372	40.9716	6.7417
254	P22460	Potassium voltage-gated channel subfamily A member 5	KCNA5	1.14	1	1	1	2	20.97	613	67.1855	5.94775
255	Q9NPJ8	NTF2-related export protein 2	NXT2	6.34	1	1	1	3	20.9367	142	16.2179	5.47803
256	P36575	Arrestin-C	ARR3	1.8	1	1	1	1	20.8	388	42.7511	5.77002
257	P62714	Serine/threonine-protein phosphatase 2A catalytic subunit beta isoform	PPP2CB	4.21	1	1	1	1	20.74	309	35.5523	5.42725
258	P80188	Neutrophil gelatinase-associated lipocalin	LCN2	5.56	1	1	1	1	20.34	198	22.5737	8.90967
259	Q92974	Rho guanine nucleotide exchange factor 2	ARHGEF2	0.81	1	1	1	1	20.28	986	111.473	7.26904
260	Q5VUG0	Scm-like with four MBT domains protein 2	SFMBT2	0.78	1	1	1	5	20.27	894	100.498	6.55127
261	Q9BYX2	TBC1 domain family member 2A	TBC1D2	0.86	1	1	1	1	20.26	928	105.348	6.58057
262	O95236	Apolipoprotein L3	APOL3	1.99	1	1	1	1	20.22	402	44.2507	8.1626
263	P11908	Ribose-phosphate pyrophosphokinase 2	PRPS2	3.14	2	1	1	1	20.15	318	34.747	6.60986
264	Q00532	Cyclin-dependent kinase-like 1	CDKL1	1.96	1	1	1	1	20	358	41.7758	8.85107
265	Q14207	Protein NPAT	NPAT	0.49	1	1	1	3	19.6638	1427	154.195	5.88428
266	Q8ND07	Basal body-orientation factor 1	BBOF1	1.32	1	1	1	7	3	529	61.9485	9.0415
267	Q96JI7	Spatacsin	SPG11	0.29	1	1	1	5	2	2443	278.69	5.97314
268	Q9UPN9	E3 ubiquitin-protein ligase TRIM33	TRIM33	1.24	1	1	1	1	1.24	1127	122.456	6.66846
269	Q6Q759	Sperm-associated antigen 17	SPAG17	0.36	1	1	1	1	1	2223	251.584	6.23975
270	P21817	Ryanodine receptor 1	RYR1	0.14	1	1	1	1	1	5038	564.815	5.30029
271	O15061	Synemin	SYNM	0.51	1	1	1	1	1	1565	172.663	5.16064
272	Q92626	Peroxidasin homolog	PXDN	0.88	1	1	1	1	1	1479	165.17	7.1665
273	Q99996	A-kinase anchor protein 9	AKAP9	0.18	1	1	1	1	1	3911	453.387	4.98291
x	Proteins considered for the statistical analysis (n=164).

## Sheet: Table_S3
Table S3A. Upregulated metabolites in serum samples from aCKD patients.
	Name
		CONTROL	aCKD	diff LOG2	FC	q-value (FDR)
1	Sucrose	-1.694 (1.065)	2.520 (1.607)	18.5584	18.5584	0
2	Cystathione	-2.538 (0.926)	0.997 (1.136)	11.5915	11.5915	0
3	1-Methylhistidine	1.850 (0.391)	4.764 (0.586)	7.53705	7.53705	0
4	Methylglutaryl-carnitine/Adipoyl-carnitine	-4.796 (1.616)	-2.029 (0.789)	6.80691	6.80691	0
5	BAIBA	0.576 (0.746)	3.254 (0.986)	6.39968	6.39968	0
6	Homocystine	-1.325 (0.959)	1.283 (1.299)	6.09658	6.09658	0
7	Homocitrulline	-0.887 (0.342)	1.670 (0.365)	5.88483	5.88483	0
8	Acetyl-carnitine	3.577 (0.637)	6.127 (0.921)	5.85634	5.85634	0
9	3-Methylhistidine	2.592 (1.040)	5.140 (1.433)	5.84823	5.84823	0
10	Androstenedione	-7.645 (1.101)	-6.013 (1.339)	3.09942	3.09942	0.0006
11	Octenoyl-carnitine	-5.509 (0.933)	-3.895 (0.728)	3.06099	3.06099	0
12	2-methyl-butyryl-carnitine/Isovaleryl-carnitine/Valeryl-carnitine	-3.143 (0.429)	-1.757 (0.596)	2.61353	2.61353	0
13	Isobutyryl-carnitine/Butyryl-carnitine	-1.165 (1.264)	0.191 (0.808)	2.55974	2.55974	0.0004
14	Kynurenine	1.139 (0.397)	2.490 (0.481)	2.55089	2.55089	0
15	AIBA	-4.924 (0.326)	-3.711 (0.469)	2.31819	2.31819	0
16	Tetradecadienoyl-carnitine	-4.192 (0.742)	-3.060 (0.915)	2.19162	2.19162	0.0007
17	Octanoyl-carnitine	-2.901 (0.541)	-1.775 (0.699)	2.18253	2.18253	0
18	Decanoyl-carnitine/Fumaryl-carnitine	-1.616 (0.647)	-0.555 (0.777)	2.08638	2.08638	0.0001
19	Tetradecenoyl-carnitine	-2.772 (0.606)	-1.736 (1.009)	2.05053	2.05053	0.0037
20	Dodecenoyl-carnitine	-3.511 (0.889)	-2.476 (0.739)	2.04911	2.04911	0.0004
21	Decenoyl-carnitine	-2.528 (1.426)	-1.569 (0.840)	1.94396	1.94396	0.0011
22	pentadecanoic acid	-0.035 (1.034)	0.901 (0.968)	1.91322	1.91322	0.0212
23	GABA	-3.418 (0.905)	-2.485 (0.780)	1.90924	1.90924	0.0042
24	trans-palmitoleic acid palmitelaidic	0.443 (1.054)	1.336 (1.282)	1.85703	1.85703	0.0382
25	2-hydroxyglutaric acid	-1.456 (0.497)	-0.581 (0.882)	1.83401	1.83401	0.003
26	L-2-Aminoadipic acid	-1.051 (0.570)	-0.212 (1.077)	1.78881	1.78881	0.0143
27	TG 54:3	7.419 (0.704)	8.258 (0.994)	1.78881	1.78881	0.01
28	Hexanoyl-carnitine	-5.355 (0.493)	-4.519 (0.681)	1.78509	1.78509	0.0003
29	DG 36:4	-0.679 (1.015)	0.154 (0.568)	1.78139	1.78139	0.0072
30	beta-Alanine	2.310 (0.426)	3.137 (0.367)	1.77399	1.77399	0
31	TG 52:1	4.279 (0.886)	5.090 (1.253)	1.75443	1.75443	0.0389
32	Hydroxylisine	-1.701 (0.372)	-0.962 (0.539)	1.66902	1.66902	0
33	DG 363	0.733 (0.762)	1.449 (0.569)	1.64262	1.64262	0.0082
34	Propionyl-carnitine	-0.900 (0.861)	-0.189 (0.789)	1.63694	1.63694	0.0226
35	Cystine	6.374 (0.319)	7.078 (0.416)	1.62902	1.62902	0
36	Eicosenoic acid	-1.307 (0.805)	-0.611 (0.963)	1.62001	1.62001	0.0204
37	TG 54:2	4.805 (0.785)	5.484 (1.030)	1.60103	1.60103	0.0424
38	TG 54:4	7.961 (0.691)	8.621 (0.623)	1.58008	1.58008	0.0104
39	Hydroxyproline trans	3.977 (0.174)	4.614 (0.412)	1.55509	1.55509	0
40	Threonic acid	2.814 (0.488)	3.445 (0.919)	1.54864	1.54864	0.0346
41	Dodecanoyl-carnitine	-2.959 (0.871)	-2.332 (0.828)	1.54435	1.54435	0.0234
42	TG 52:2	9.512 (0.648)	10.124 (0.831)	1.52838	1.52838	0.0244
43	Stearic acid	5.351 (0.571)	5.951 (0.335)	1.51572	1.51572	0.0007
44	DG 34:1	-0.200 (0.731)	0.379 (0.744)	1.49381	1.49381	0.0359
45	DG 36:2	1.467 (0.581)	2.033 (0.793)	1.48041	1.48041	0.0245
46	Free carnitine	5.568 (0.340)	6.121 (0.411)	1.46713	1.46713	0.0001
47	Hexadecenyl-carnitine	-5.912 (0.564)	-5.369 (0.734)	1.457	1.457	0.0231
48	DG 34:2	-0.423 (0.679)	0.118 (0.506)	1.45498	1.45498	0.0197
49	TG 52:3	9.487 (0.664)	10.012 (0.546)	1.43893	1.43893	0.0231
50	Arginine	6.431 (0.317)	6.949 (0.287)	1.43197	1.43197	0
51	Proline	7.794 (0.378)	8.242 (0.283)	1.36415	1.36415	0.0008
52	Anserine	4.846 (0.145)	5.256 (0.234)	1.32869	1.32869	0
53	Citrulline	6.722 (0.236)	7.099 (0.238)	1.29864	1.29864	0
54	Hexadecanoyl-carnitine	-3.211 (0.280)	-2.926 (0.409)	1.21841	1.21841	0.0244
Table S3B. Downregulated metabolites in serum samples from aCKD patients.
	Name	t-test / Wilcoxon (W) analysis
		Control	aCKD group	diff LOG2	FC	q-value (FDR)
1	PC 34:2	7.836 (0.271)	7.609 (0.227)	0.85441	-1.1704	0.0178
2	SM 41:1	2.948 (0.270)	2.676 (0.239)	0.828171	-1.20748	0.0072
3	ABA	4.363 (0.313)	4.090 (0.238)	0.827597	-1.20832	0.0118
4	Serine	6.865 (0.221)	6.589 (0.272)	0.825878	-1.21083	0.0037
5	PC 36:2	7.021 (0.316)	6.743 (0.323)	0.824734	-1.21251	0.0204
6	Tyrosine	5.854 (0.247)	5.564 (0.373)	0.817902	-1.22264	0.0129
7	LPC 18:0-sn1	5.415 (0.389)	5.120 (0.325)	0.815072	-1.22688	0.0306
8	SM 39:1	1.499 (0.307)	1.177 (0.395)	0.79996	-1.25006	0.0143
9	dihomo-gamma-linolenic acid	-0.076 (0.415)	-0.409 (0.410)	0.793884	-1.25963	0.0315
10	LPC 20:0-sn1	-1.391 (0.441)	-1.759 (0.541)	0.774856	-1.29056	0.0424
11	N-palmitoyl-ethanolamine	4.651 (0.490)	4.276 (0.346)	0.771105	-1.29684	0.0212
12	N-Linoleoyl ethanolamide	3.658 (0.469)	3.250 (0.474)	0.753667	-1.32685	0.0211
13	SM 40:1	4.108 (0.234)	3.696 (0.276)	0.751581	-1.33053	0
14	PC 34:3 e	1.603 (0.469)	1.190 (0.589)	0.75106	-1.33145	0.0343
15	HpEPE	-7.327 (0.461)	-7.761 (0.977)	0.740207	-1.35097	0.0365
16	SM 42:1	3.745 (0.265)	3.283 (0.429)	0.725979	-1.37745	0.0026
17	PC 31:0	-2.186 (0.540)	-2.648 (0.525)	0.725979	-1.37745	0.0211
18	SM 36:0	-1.198 (0.464)	-1.680 (0.543)	0.715984	-1.39668	0.0118
19	EpOME-iso2	-7.156 (0.445)	-7.644 (0.531)	0.713013	-1.4025	0.0095
20	SM 40:0	-2.190 (0.604)	-2.680 (0.819)	0.712025	-1.40444	0.0126
21	PC 38:3 e	-2.770 (0.601)	-3.265 (0.463)	0.709562	-1.40932	0.0169
22	PC 36:2 e	-1.158 (0.437)	-1.656 (0.451)	0.708088	-1.41225	0.0039
23	Tryptophan	5.675 (0.235)	5.171 (0.361)	0.705149	-1.41814	0.0001
24	9-OxoODE	-6.650 (0.843)	-7.291 (0.609)	0.641268	-1.55941	0.0032
25	12,13-DiHOME9	-6.814 (0.550)	-7.457 (0.653)	0.64038	-1.56157	0.0058
26	9-HODE/13-HODE	-5.588 (1.068)	-6.238 (0.497)	0.63728	-1.56917	0.0118
27	eicosapentaenoic acid EPA	0.165 (0.643)	-0.486 (0.757)	0.636839	-1.57026	0.0135
28	Linoleic acid-iso1	6.462 (0.627)	5.767 (0.735)	0.617709	-1.61888	0.0082
29	LPC 22:6-sn2	-1.006 (0.643)	-1.705 (1.044)	0.615999	-1.62338	0.0427
30	LPC 17:1-sn2	-3.869 (0.745)	-4.569 (1.024)	0.615572	-1.6245	0.0204
31	15-HETE	-9.913 (0.865)	-10.630 (0.667)	0.608361	-1.64376	0.0118
32	PC 30:0	-0.397 (0.769)	-1.134 (0.637)	0.599986	-1.66671	0.0156
33	LPC 20:4-sn2	3.251 (0.866)	2.470 (1.162)	0.581963	-1.71832	0.0365
34	LPC 20:4-sn1	3.627 (0.955)	2.808 (1.007)	0.566835	-1.76418	0.0245
35	PC 32:2	0.144 (0.799)	-0.714 (0.686)	0.551717	-1.81252	0.0143
36	LPC 16:0-sn2	6.768 (0.861)	5.903 (0.940)	0.549046	-1.82134	0.0118
37	LPC 17:1-sn1	-0.629 (0.733)	-1.525 (1.062)	0.537375	-1.8609	0.0094
38	Sphingosine-1-P	-0.631 (1.176)	-1.545 (0.885)	0.530712	-1.88426	0.0222
39	Sphinganine-1-P	-2.773 (1.184)	-3.691 (1.081)	0.529242	-1.88949	0.0382
40	LPC 18:0-sn2	3.767 (0.919)	2.848 (1.117)	0.528875	-1.8908	0.0156
41	LPC 18:1-sn2	2.800 (1.110)	1.855 (1.156)	0.51943	-1.92519	0.0245
42	LPC 22:6-sn1	1.714 (0.748)	0.762 (1.090)	0.516915	-1.93455	0.0072
43	Pregnenolone sulfate	-3.223 (1.069)	-4.175 (0.903)	0.516915	-1.93455	0.0129
44	HETE-iso1	-7.344 (0.531)	-8.302 (0.756)	0.51477	-1.94261	0.0001
45	Cortisone	-4.041 (0.257)	-5.013 (0.397)	0.509799	-1.96156	0
46	9,10-DiHOME12	-7.045 (0.810)	-8.020 (0.704)	0.50874	-1.96564	0.0011
47	LPC 15:0-sn2	-0.753 (0.968)	-1.765 (1.150)	0.495858	-2.0167	0.0118
48	LPC 22:5-sn2	-5.135 (1.095)	-6.182 (1.166)	0.483974	-2.06623	0.0143
49	LPC 16:1-sn2	0.449 (1.063)	-0.606 (1.256)	0.481297	-2.07772	0.0153
50	LPI 22:6	-3.390 (1.146)	-4.447 (1.454)	0.48063	-2.0806	0.0268
51	LPC 15:0-sn1.1	0.978 (0.967)	-0.089 (1.075)	0.477311	-2.09507	0.0112
52	LPC 16:1-sn1	2.717 (1.001)	1.643 (1.300)	0.475	-2.10526	0.0129
53	LPE 14:0-sn2	-8.425 (1.321)	-9.509 (1.406)	0.471719	-2.11991	0.033
54	LPC 18:2-sn2	4.771 (1.003)	3.668 (1.051)	0.465547	-2.14801	0.0082
55	LPC 22:3-sn2	-5.060 (1.192)	-6.164 (1.212)	0.465225	-2.1495	0.0153
56	LPC 22:4-sn1	0.428 (1.083)	-0.720 (1.371)	0.45125	-2.21606	0.0129
57	LPC 20:3-sn2	-1.403 (1.099)	-2.556 (1.349)	0.449689	-2.22376	0.0126
58	LPC 22:4-sn2	-1.598 (1.204)	-2.753 (1.350)	0.449066	-2.22684	0.0156
59	LPI 22:4	-5.709 (1.332)	-6.880 (1.277)	0.444113	-2.25168	0.0178
60	ChoE 17:0	-1.631 (0.963)	-2.819 (1.562)	0.438911	-2.27837	0.0204
61	LPC 20:2-sn2	-4.811 (1.278)	-6.047 (1.220)	0.424548	-2.35545	0.0109
62	LPC 22:5-sn1	-1.573 (1.150)	-2.829 (1.389)	0.418703	-2.38833	0.0101
63	LPC 20:5-sn2	-2.652 (1.188)	-3.937 (1.479)	0.410371	-2.43682	0.0115
64	LPI 18:0	1.468 (1.351)	0.182 (1.465)	0.410086	-2.43851	0.0153
65	LPI 20:4	1.545 (1.256)	0.238 (1.461)	0.40416	-2.47426	0.0118
66	LPC 14:0-sn1	1.426 (0.995)	0.082 (1.209)	0.393927	-2.53854	0.0016
67	LPC 20:5-sn1	-0.513 (1.195)	-1.872 (1.477)	0.389852	-2.56507	0.0082
68	LPI 16:0	-0.482 (1.482)	-1.848 (1.544)	0.387965	-2.57755	0.0166
69	Glycocholic acid-iso4	-0.708 (1.236)	-2.079 (1.589)	0.386623	-2.5865	0.0109
70	Dehydroepiandrosterone sulfate DHEAS	2.469 (0.934)	1.083 (1.409)	0.382624	-2.61353	0.0039
71	LPI 17:0	-4.752 (1.492)	-6.144 (1.648)	0.381036	-2.62442	0.0178
72	LPC 14:0-sn2	-0.977 (1.031)	-2.376 (1.234)	0.379192	-2.63719	0.0014
73	LPI 20:5	-6.542 (1.442)	-8.027 (1.559)	0.357249	-2.79917	0.0104
74	LPI 16:1	-3.242 (1.677)	-4.791 (1.863)	0.341747	-2.92614	0.0194
75	LPI 18:2	0.257 (1.538)	-1.299 (1.599)	0.340093	-2.94037	0.0104
76	LPC 18:3-sn1	1.091 (1.212)	-0.513 (1.613)	0.328964	-3.03985	0.0032
77	androsterone sulfate-iso1	0.988 (1.393)	-0.680 (1.958)	0.314689	-3.17774	0.0095
78	LPC 18:3-sn2	-0.891 (1.332)	-2.664 (1.701)	0.2926	-3.41764	0.0025
79	12-HETE	-13.857 (2.235)	-15.657 (1.270)	0.287175	-3.4822	0.0082
80	EpOME-iso3	-6.736 (0.865)	-8.572 (0.960)	0.280097	-3.57019	0
81	LPI 14:0	-7.077 (1.656)	-9.101 (1.758)	0.245876	-4.0671	0.0024

## Sheet: Table_S4
Table S4. PLS-DA and OPLS-DA data for each metabolite
			PLS-DA VIP		OPLS-DA
		Name	Comp. 1	Comp. 2	p[1]	p(corr)[1]
Up-regulated metabolites in aCKD vs CT group	1	Sucrose	3.8251	3.4605	9.1575	0.85012
	2	Cystathione	3.5401	3.2002	8.3931	0.85976
	3	1-Methylhistidine	3.3627	2.9971	8.0667	0.95224
	4	Homocitrulline	3.1734	2.8745	7.6207	0.96757
	5	BAIBA	3.0405	2.6853	7.2396	0.84064
	6	Acetyl-carnitine	2.9903	2.7061	7.1653	0.85942
	7	Homocystine	2.8518	2.5494	6.8581	0.76692
	8	Methylglutaryl-carnitine/Adipoyl-carnitine	2.8537	2.8185	6.8322	0.72054
	9	3-Methylhistidine	2.7482	2.4723	6.7072	0.73988
	10	Kynurenine	2.1571	1.8973	5.1672	0.84382
	11	Octenoyl-carnitine	2.1301	1.9005	5.1502	0.69542
	12	2-methyl-butyryl-carnitine/Isovaleryl-carnitine/Valeryl-carnitine	2.1422	1.8765	5.1388	0.81229
	13	AIBA	2.0434	1.811	4.915	0.84648
	14	Androstenedione	1.9379	1.7489	4.7118	0.57238
	15	Octanoyl-carnitine	1.769	1.5691	4.2169	0.67757
	16	Isobutyryl-carnitine/Butyryl-carnitine	1.7082	1.7976	4.1688	0.5372
	17	Decanoyl-carnitine/Fumaryl-carnitine	1.6191	1.4098	3.8067	0.59398
	18	Tetradecadienoyl-carnitine	1.6264	1.3812	3.7749	0.55465
	19	beta-Alanine	1.5574	1.4662	3.7246	0.71755
	20	Dodecenoyl-carnitine	1.4989	1.4239	3.6133	0.53507
	21	Tetradecenoyl-carnitine	1.5223	1.3012	3.5041	0.52691
	22	Cystine	1.4195	1.2601	3.4742	0.7158
	23	Hexanoyl-carnitine	1.4185	1.2365	3.3768	0.58599
	24	Hydroxyproline trans	1.383	1.2144	3.3317	0.74008
	25	2-hydroxyglutaric acid	1.3939	1.3782	3.3145	0.53974
	26	Hydroxylisine	1.3895	1.1965	3.2801	0.63046
	27	GABA	1.354	1.1906	3.2303	0.47931
	28	DG 36:4	1.2198	1.1519	3.0617	0.45885
	29	L-2-Aminoadipic acid	1.2549	1.082	3.0213	0.46214
	30	Decenoyl-carnitine	1.1995	1.3148	3.019	0.38642
	31	pentadecanoic acid	1.2719	1.1432	3.0035	0.41773
	32	TG 54:3	1.2427	1.1638	2.9428	0.44616
	33	DG 363	1.1641	1.0786	2.8647	0.47631
	34	Arginine	1.1722	1.047	2.8545	0.66068
	35	Free carnitine	1.1644	1.0148	2.7624	0.59496
	36	trans-palmitoleic acid palmitelaidic	1.1514	0.98957	2.7375	0.36086
	37	TG 54:4	1.0983	1.0152	2.7105	0.46136
	38	Anserine	1.1143	0.97805	2.7097	0.75292
	39	Stearic acid	1.135	1.0114	2.6936	0.52115
	40	Propionyl-carnitine	1.0708	0.90832	2.5535	0.39342
	41	Threonic acid	1.0325	0.9923	2.5467	0.42671
	42	TG 52:1	1.0953	1.1064	2.4985	0.34497
	43	Eicosenoic acid	1.0285	0.87306	2.3965	0.36238
	44	Proline	1.0034	0.91393	2.3548	0.53931
	45	Citrulline	0.98126	0.85347	2.3535	0.62688
	46	TG 54:2	0.99466	0.90319	2.3226	0.34828
	47	TG 52:2	0.98785	0.90292	2.2998	0.3792
	48	DG 34:2	0.94553	0.92408	2.2893	0.40955
	49	TG 52:3	0.91807	0.82267	2.2737	0.40667
	50	DG 36:2	0.94743	0.90186	2.2162	0.37948
	51	Hexadecenyl-carnitine	0.93333	1.0062	2.1677	0.3814
	52	DG 34:1	0.93234	0.87812	2.1459	0.35359
	53	Dodecanoyl-carnitine	0.94253	0.82637	2.0904	0.32134
	54	Hexadecanoyl-carnitine	0.67335	0.57083	1.5882	0.38387
Down-regulated metabolites in aCKD vs CT group	1	PC 34:2	0.61748	0.52581	-1.472	-0.40891
	2	PC 36:2	0.67554	0.57489	-1.6192	-0.40234
	3	LPC 18:0-sn1	0.67403	0.57766	-1.6315	-0.38147
	4	SM 41:1	0.72238	0.61349	-1.7103	-0.46449
	5	ABA	0.6966	0.76045	-1.7272	-0.45038
	6	SM 39:1	0.7472	0.63337	-1.7452	-0.41419
	7	Tyrosine	0.71396	0.65425	-1.7576	-0.44362
	8	HpEPE	0.71709	0.65794	-1.7695	-0.29955
	9	dihomo-gamma-linolenic acid	0.714	0.61501	-1.7724	-0.38943
	10	PC 34:3 e	0.79139	0.67083	-1.8231	-0.35678
	11	Serine	0.74767	0.69091	-1.8248	-0.50554
	12	LPC 20:0-sn1	0.73275	0.62191	-1.8565	-0.37806
	13	N-palmitoyl-ethanolamine	0.77881	0.82295	-1.9147	-0.40704
	14	SM 40:0	0.81466	0.71043	-1.9939	-0.33935
	15	N-Linoleoyl Ethanolamide	0.81594	0.69583	-2.0431	-0.41805
	16	PC 31:0	0.86834	0.73608	-2.0658	-0.39696
	17	PC 38:3 e	0.91434	0.80087	-2.2404	-0.42322
	18	SM 36:0	0.92979	0.82179	-2.2736	-0.44802
	19	EpOME-iso2	0.95043	0.91814	-2.324	-0.46339
	20	PC 36:2 e	1.0016	0.8802	-2.3445	-0.48201
	21	9-HODE/13-HODE	0.96228	0.84328	-2.4363	-0.36859
	22	SM 42:1	1.0295	0.89279	-2.4511	-0.55901
	23	SM 40:1	1.034	0.89863	-2.4589	-0.63121
	24	9-OxoODE	1.0131	0.91652	-2.4806	-0.40123
	25	LPC 17:1-sn2	1.0356	1.0487	-2.5544	-0.38674
	26	15-HETE	1.1042	0.96354	-2.569	-0.40423
	27	LPC 22:6-sn2	1.0553	1.0737	-2.5784	-0.39807
	28	LPC 20:4-sn2	1.0804	1.2103	-2.583	-0.36577
	29	eicosapentaenoic acid EPA	1.0668	0.98648	-2.61	-0.43742
	30	LPC 20:4-sn1	1.1399	1.0651	-2.7209	-0.38762
	31	12,13-DiHOME9	1.1213	1.0047	-2.7685	-0.4936
	32	Linoleic acid-iso1	1.143	1.0909	-2.7703	-0.46651
	33	Tryptophan	1.1591	1.0111	-2.8056	-0.66092
	34	PC 30:0	1.1764	1.0024	-2.8501	-0.465
	35	Sphinganine-1-P	1.186	1.2426	-2.8647	-0.37836
	36	Sphingosine-1-P	1.2161	1.2022	-2.887	-0.39281
	37	LPC 16:0-sn2	1.2438	1.262	-2.9898	-0.43969
	38	LPC 18:1-sn2	1.2238	1.3219	-2.9937	-0.39669
	39	LPC 18:0-sn2	1.2533	1.3147	-3.019	-0.42098
	40	Pregnenolone sulfate	1.2938	1.1734	-3.104	-0.43147
	41	LPE 14:0-sn2	1.2849	1.4042	-3.1105	-0.37723
	42	PC 32:2	1.3191	1.1191	-3.1163	-0.49004
	43	LPC 17:1-sn1	1.2905	1.2695	-3.1332	-0.4616
	44	LPI 22:6	1.2874	1.4011	-3.1608	-0.39358
	45	LPC 15:0-sn2	1.3456	1.3466	-3.2289	-0.43892
	46	LPC 22:6-sn1	1.3497	1.3066	-3.258	-0.47243
	47	LPC 16:1-sn2	1.346	1.4051	-3.2612	-0.42558
	48	LPC 22:5-sn2	1.3464	1.3551	-3.262	-0.42932
	49	LPI 22:4	1.4011	1.4568	-3.3344	-0.40797
	50	LPC 22:3-sn2	1.3762	1.4324	-3.3346	-0.42523
	51	LPC 16:1-sn1	1.3745	1.4148	-3.3442	-0.43775
	52	LPC 22:4-sn2	1.4038	1.4621	-3.367	-0.41837
	53	LPC 22:4-sn1	1.4217	1.4555	-3.3958	-0.43023
	54	ChoE 17:0	1.4495	1.2689	-3.4017	-0.42476
	55	LPC 15:0-sn1.1	1.4293	1.3842	-3.4277	-0.46953
	56	LPC 20:3-sn2	1.428	1.4437	-3.4595	-0.43836
	57	9,10-DiHOME12	1.4646	1.321	-3.5078	-0.53872
	58	LPC 18:2-sn2	1.4656	1.4013	-3.5241	-0.47912
	59	LPC 20:2-sn2	1.4984	1.4595	-3.5697	-0.44238
	60	LPI 18:0	1.4851	1.5477	-3.5825	-0.42315
	61	LPC 22:5-sn1	1.5199	1.5049	-3.6661	-0.45372
	62	LPI 16:0	1.5208	1.6087	-3.6666	-0.41775
	63	LPI 17:0	1.5268	1.6286	-3.6741	-0.41228
	64	LPI 20:4	1.5323	1.5432	-3.6904	-0.44251
	65	LPC 20:5-sn2	1.5224	1.453	-3.7101	-0.44948
	66	HETE-iso1	1.5403	1.4616	-3.7885	-0.62294
	67	Glycocholic acid-iso4	1.5776	1.3687	-3.85	-0.45304
	68	LPC 20:5-sn1	1.5993	1.4997	-3.8868	-0.46782
	69	LPI 16:1	1.6028	1.7078	-3.9193	-0.41473
	70	LPI 20:5	1.6489	1.6275	-3.9731	-0.45111
	71	12-HETE	1.7789	1.5966	-4.0214	-0.40642
	72	LPI 18:2	1.6877	1.6816	-4.0496	-0.44906
	73	LPC 14:0-sn1	1.7034	1.5656	-4.1069	-0.5322
	74	LPC 14:0-sn2	1.7453	1.5925	-4.2083	-0.53682
	75	Dehydroepiandrosterone sulfate DHEAS	1.7122	1.6068	-4.2201	-0.53326
	76	Cortisone	1.8209	1.6281	-4.3928	-0.84212
	77	LPC 18:3-sn1	1.8136	1.7153	-4.4154	-0.51071
	78	androsterone sulfate-iso1	1.759	1.789	-4.4497	-0.47979
	79	LPC 18:3-sn2	1.9279	1.7964	-4.6897	-0.52132
	80	LPI 14:0	2.0628	1.9137	-5.0203	-0.5231
	81	EpOME-iso3	2.3143	2.1236	-5.5425	-0.71469

## Sheet: Table_S5
Table S5. Enrichment analysis using metabolomic data
		Hits	Total	Expected	Raw p	-log(p)	FDR	Impact
1	Linoleic acid metabolism	7	15	0.33652	1.0779e-08	18.346	8.6234e-07	0.88541
2	Sphingolipid metabolism	3	25	0.56086	0.01732	4.0559	0.4377	0.02671
3	beta-Alanine metabolism	3	28	0.62817	0.023532	3.7494	0.4377	0.25694
4	Aminoacyl-tRNA biosynthesis	5	75	1.6826	0.024717	3.7003	0.4377	0.05634
5	Arginine and proline metabolism	5	77	1.7275	0.027356	3.5988	0.4377	0.33863
6	Phenylalanine, tyrosine and tryptophan biosynthesis	2	27	0.60573	0.1215	2.1079	1	0.00738
7	Cysteine and methionine metabolism	3	56	1.2563	0.12899	2.0481	1	0.02486
8	D-Arginine and D-ornithine metabolism	1	8	0.17948	0.16622	1.7944	1	0
9	Nitrogen metabolism	2	39	0.87495	0.21737	1.5261	1	0
10	Glycerophospholipid metabolism	2	39	0.87495	0.21737	1.5261	1	0.1037
11	Histidine metabolism	2	44	0.98712	0.2593	1.3498	1	0.00574
12	Glycine, serine and threonine metabolism	2	48	1.0769	0.29299	1.2276	1	0.13604
13	Cyanoamino acid metabolism	1	16	0.35895	0.30524	1.1867	1	0
14	Sulfur metabolism	1	18	0.40382	0.33627	1.0898	1	0
15	Steroid hormone biosynthesis	3	99	2.221	0.38469	0.95532	1	0.10797
16	Pyrimidine metabolism	2	60	1.3461	0.39223	0.93592	1	0
17	Arachidonic acid metabolism	2	62	1.3909	0.40825	0.89588	1	0.00881
18	Thiamine metabolism	1	24	0.53843	0.42144	0.86408	1	0
19	Alanine, aspartate and glutamate metabolism	1	24	0.53843	0.42144	0.86408	1	0.10256
20	Pantothenate and CoA biosynthesis	1	27	0.60573	0.4599	0.77674	1	0.07286
21	alpha-Linolenic acid metabolism	1	29	0.6506	0.48414	0.72539	1	0
22	Glycerolipid metabolism	1	32	0.71791	0.5185	0.65681	1	0.05145
23	Lysine biosynthesis	1	32	0.71791	0.5185	0.65681	1	0.06769
24	Tryptophan metabolism	2	79	1.7723	0.53534	0.62486	1	0.14349
25	Methane metabolism	1	34	0.76278	0.54015	0.6159	1	0.01751
26	Propanoate metabolism	1	35	0.78521	0.55062	0.59672	1	0.085
27	Ubiquinone and other terpenoid-quinone biosynthesis	1	36	0.80764	0.56085	0.57831	1	0
28	Butanoate metabolism	1	40	0.89738	0.59953	0.51161	1	0.01067
29	Galactose metabolism	1	41	0.91982	0.60867	0.49648	1	0.01716
30	Phenylalanine metabolism	1	45	1.0096	0.64321	0.44128	1	0
31	Ascorbate and aldarate metabolism	1	45	1.0096	0.64321	0.44128	1	0.00802
32	Primary bile acid biosynthesis	1	47	1.0544	0.65934	0.41651	1	0.00846
33	Lysine degradation	1	47	1.0544	0.65934	0.41651	1	0.01563
34	Fatty acid biosynthesis	1	49	1.0993	0.67476	0.3934	1	0
35	Fatty acid metabolism	1	50	1.1217	0.6822	0.38243	1	0
36	Starch and sucrose metabolism	1	50	1.1217	0.6822	0.38243	1	0.05947
37	Tyrosine metabolism	1	76	1.705	0.82661	0.19042	1	0.04724

## Sheet: Table S6
Table S6A. Upregulated proteins in serum samples from aCKD patients.
Swiss-Prot ID	Name
		CONTROL	aCKD	diff LOG2	FC	q-value (FDR)
P61769	Beta-2-microglobulin	-0.490 (0.299)	1.144 (0.357)	1634	3,10	0,000
P61626	Lysozyme C	-0.443 (0.407)	1.171 (0.485)	1614	3,06	0,000
P41222	Prostaglandin-H2 D-isomerase	-0.521 (0.308)	1.006 (0.624)	1527	2,88	0,000
P01034	Cystatin-C	-0.287 (0.258)	0.996 (0.261)	1283	2,43	0,000
P06727	Apolipoprotein A-IV	-0.216 (0.249)	1.041 (0.375)	1257	2,39	0,000
P00746	Complement factor D	-0.288 (0.230)	0.813 (0.351)	1101	2,15	0,000
P22692	Insulin-like growth factor-binding protein 4	-0.313 (0.169)	0.676 (0.285)	0,989	1,98	0,000
P02753	Retinol-binding protein 4	0.048 (0.291)	0.956 (0.384)	0,908	1,88	0,000
P36955	Pigment epithelium-derived factor	-0.114 (0.213)	0.643 (0.198)	0,757	1,69	0,000
P36980	Complement factor H-related protein 2	-0.218 (0.763)	0.471 (0.611)	0,689	1,61	0,000
Q15848	Adiponectin	-0.603 (0.772)	0.070 (0.598)	0,673	1,59	0,008
P02763	Alpha-1-acid glycoprotein 1	-0.101 (0.372)	0.520 (0.460)	0,621	1,54	0,000
P25311	Zinc-alpha-2-glycoprotein	-0.028 (0.308)	0.589 (0.393)	0,617	1,53	0,000
P02750	Leucine-rich alpha-2-glycoprotein	-0.276 (0.369)	0.333 (0.412)	0,609	1,53	0,000
P16070	CD44 antigen	-0.164 (0.232)	0.439 (0.246)	0,603	1,52	0,000
Q6UXB8	Peptidase inhibitor 16	-0.046 (0.223)	0.530 (0.321)	0,576	1,49	0,000
P02749	Beta-2-glycoprotein 1	0.058 (0.248)	0.593 (0.151)	0,535	1,45	0,000
Q6EMK4	Vasorin	-0.034 (0.176)	0.461 (0.209)	0,495	1,41	0,000
P0C0L5	Complement C4-B	0.024 (0.368)	0.477 (0.537)	0,453	1,37	0,005
P04003	C4b-binding protein alpha chain	0.021 (0.512)	0.474 (0.777)	0,453	1,37	0,028
P02748	Complement component C9	-0.132 (0.267)	0.308 (0.329)	0,44	1,36	0,000
P02760	Protein AMBP	-0.035 (0.124)	0.377 (0.212)	0,412	1,33	0,000
Q9Y5Y7	Lymphatic vessel endothelial hyaluronic acid receptor 1	-0.437 (0.369)	-0.028 (0.352)	0,409	1,33	0,002
P02656	Apolipoprotein C-III	-0.231 (0.380)	0.161 (0.407)	0,392	1,31	0,005
P18428	Lipopolysaccharide-binding protein	-0.180 (0.435)	0.201 (0.340)	0,381	1,30	0,008
P19652	Alpha-1-acid glycoprotein 2	0.080 (0.334)	0.449 (0.248)	0,369	1,29	0,001
P05160	Coagulation factor XIII B chain	0.089 (0.141)	0.394 (0.158)	0,305	1,24	0,000
P08571	Monocyte differentiation antigen CD14	-0.048 (0.244)	0.239 (0.282)	0,287	1,22	0,002
P51884	Lumican	-0.097 (0.261)	0.167 (0.234)	0,264	1,20	0,003
P06396	Gelsolin	0.119 (0.149)	0.378 (0.250)	0,259	1,20	0,001
P04275	von Willebrand factor	-0.682 (0.320)	-0.433 (0.392)	0,249	1,19	0,049
P23142	Fibulin-1	-0.395 (0.174)	-0.157 (0.251)	0,238	1,18	0,002
P03951	Coagulation factor XI	0.152 (0.333)	0.369 (0.234)	0,217	1,16	0,041
P07225	Vitamin K-dependent protein S	0.136 (0.275)	0.315 (0.200)	0,179	1,13	0,033
P12259	Coagulation factor V	0.077 (0.229)	0.236 (0.166)	0,159	1,12	0,031
P00740	Coagulation factor IX	0.039 (0.161)	0.185 (0.174)	0,146	1,11	0,013
P05155	Plasma protease C1 inhibitor	0.184 (0.138)	0.329 (0.156)	0,145	1,11	0,006
P01042	Kininogen-1	0.025 (0.159)	0.135 (0.124)	0,11	1,08	0,036
Table S6B. Downregulated proteins in serum samples from aCKD patients.
Swiss-Prot ID	Name	t-test / Wilcoxon (W) analysis
		Control	aCKD group	diff LOG2	FC	q-value (FDR)
P19827	Inter-alpha-trypsin inhibitor heavy chain H1	0.145 (0.119)	0.040 (0.113)	-0,105	-1,08	0,012
P04217	Alpha-1B-glycoprotein	-0.074 (0.127)	-0.225 (0.135)	-0,151	-1,11	0,001
P07360	Complement component C8 gamma chain	0.110 (0.204)	-0.043 (0.204)	-0,153	-1,11	0,038
Q96IY4	Carboxypeptidase B2	0.133 (0.174)	-0.021 (0.224)	-0,154	-1,11	0,029
P01024	Complement C3	0.090 (0.150)	-0.072 (0.219)	-0,162	-1,12	0,012
P00734	Prothrombin	0.188 (0.131)	0.022 (0.140)	-0,166	-1,12	0,001
P00747	Plasminogen	0.140 (0.155)	-0.029 (0.129)	-0,169	-1,12	0,001
Q96PD5	N-acetylmuramoyl-L-alanine amidase	0.135 (0.244)	-0.037 (0.217)	-0,172	-1,13	0,017
P48740	Mannan-binding lectin serine protease 1	0.108 (0.205)	-0.064 (0.240)	-0,172	-1,13	0,029
O75882	Attractin	0.067 (0.159)	-0.111 (0.181)	-0,178	-1,13	0,003
P19823	Inter-alpha-trypsin inhibitor heavy chain H2	0.096 (0.121)	-0.087 (0.113)	-0,183	-1,14	0,000
P29622	Kallistatin	0.204 (0.217)	0.007 (0.224)	-0,197	-1,15	0,012
P05543	Thyroxine-binding globulin	-0.104 (0.287)	-0.315 (0.173)	-0,211	-1,16	0,005
P04114	Apolipoprotein B-100	0.033 (0.295)	-0.200 (0.273)	-0,233	-1,18	0,024
P15169	Carboxypeptidase N catalytic chain	0.104 (0.159)	-0.142 (0.193)	-0,246	-1,19	0,000
P22792	Carboxypeptidase N subunit 2	0.138 (0.178)	-0.108 (0.211)	-0,246	-1,19	0,001
P02647	Apolipoprotein A-I	0.098 (0.168)	-0.150 (0.255)	-0,248	-1,19	0,001
P00748	Coagulation factor XII	0.082 (0.339)	-0.185 (0.334)	-0,267	-1,20	0,011
P04004	Vitronectin	-0.069 (0.258)	-0.364 (0.157)	-0,295	-1,23	0,000
Q9UHG3	Prenylcysteine oxidase 1	-0.137 (0.199)	-0.443 (0.233)	-0,306	-1,24	0,000
P08697	Alpha-2-antiplasmin	0.205 (0.164)	-0.110 (0.150)	-0,315	-1,24	0,000
P43652	Afamin	-0.012 (0.197)	-0.336 (0.211)	-0,324	-1,25	0,000
Q9UK55	Protein Z-dependent protease inhibitor	0.255 (0.248)	-0.073 (0.206)	-0,328	-1,26	0,000
P02649	Apolipoprotein E	-0.054 (0.348)	-0.382 (0.425)	-0,328	-1,26	0,016
P06276	Cholinesterase	0.359 (0.270)	0.024 (0.234)	-0,335	-1,26	0,000
P35858	Insulin-like growth factor-binding protein complex acid labile subunit	0.279 (0.225)	-0.090 (0.282)	-0,369	-1,29	0,000
P43251	Biotinidase	0.227 (0.226)	-0.154 (0.134)	-0,381	-1,30	0,000
Q96KN2	Beta-Ala-His dipeptidase	0.331 (0.328)	-0.059 (0.344)	-0,39	-1,31	0,001
P02652	Apolipoprotein A-II	0.258 (0.200)	-0.142 (0.201)	-0,4	-1,32	0,000
P27169	Serum paraoxonase/arylesterase 1	0.212 (0.271)	-0.196 (0.318)	-0,408	-1,33	0,000
P04278	Sex hormone-binding globulin	-0.798 (0.720)	-1.269 (0.503)	-0,471	-1,39	0,041
O95445	Apolipoprotein M	0.259 (0.280)	-0.246 (0.284)	-0,505	-1,42	0,000
P08185	Corticosteroid-binding globulin	-0.018 (0.327)	-0.541 (0.265)	-0,523	-1,44	0,000
P02751	Fibronectin	0.008 (0.365)	-0.581 (0.298)	-0,589	-1,50	0,000
O14791	Apolipoprotein L1	-0.158 (0.386)	-0.756 (0.400)	-0,598	-1,51	0,000
Q08380	Galectin-3-binding protein	-0.229 (0.671)	-0.844 (0.368)	-0,615	-1,53	0,003
P22352	Glutathione peroxidase 3	0.150 (0.224)	-0.768 (0.238)	-0,918	-1,89	0,000

## Sheet: Table_S7
Table S7. Uremic toxines identified in our study
Uremic toxin	Uniprot ID	MW (kDa)	ESRD vs Control
Alpha-1-acid glycoprotein 1	A1AG1_HUMAN	43	Up
Protein AMBP [Cleaved into: Alpha-1-microglobulin	AMBP_HUMAN	33	Up
Prostaglandin-H2 D-isomerase (β-Trace protein)	PTGDS_HUMAN	26	Up
Beta-2-microglobulin	B2MG_HUMAN	12	Up
Complement factor D	CFAD_HUMAN	24	Up
Cystatin-C	CYTC_HUMAN	13	Up
Retinol-binding protein 4	RET4_HUMAN	21	Up
Adiponectin	ADIPO_HUMAN	30	Up
Ig kappa chain C region	IGKC_HUMAN	25	not detected
Ig lambda-1 chain C regions	LAC1_HUMAN	25	not detected
Adrenomedullin	ADML_HUMAN	6	not detected
Angiogenin	ANGI_HUMAN	14	not detected
Atrial natriuretic peptide	ANF_HUMAN	3	not detected
Beta-endorphin	COLI_HUMAN	3	not detected
Calcitonin	CALC_HUMAN	3	not detected
Cholecystokinin	CCKN_HUMAN	4	not detected
Endothelin-1	EDN1_HUMAN	4	not detected
Fibroblast growth factor 23	FGF23_HUMAN	32	not detected
Insulin-like growth factor I	IGF1_HUMAN	8	not detected
Intercellular adhesion molecule 1	ICAM1_HUMAN	4	not detected
Interleukin-1 beta	IL1B_HUMAN	32	not detected
Interleukin-10	IL10_HUMAN	18	not detected
Interleukin-6	IL6_HUMAN	24	not detected
Interleukin-8	IL8_HUMAN	8	not detected
Leptin	LEP_HUMAN	16	not detected
Myoglobin	MYG_HUMAN	17	not detected
Osteocalcin	OSTCN_HUMAN	6	not detected
Parathyroid hormone	PTHY_HUMAN	9	not detected
Pro-neuropeptide Y	NPY_HUMAN	4	not detected
Proenkephalin-A	PENK_HUMAN	0.5	not detected
Prolactin	PRL_HUMAN	22	not detected
Resistin	RETN_HUMAN	12	not detected
TSC22 domain family protein 3 (delta sleep-inducing peptide immunoreactor)	T22D3_HUMAN	0.8	not detected
Tumor necrosis factor	TNFA_HUMAN	26	not detected
Uteroglobin (Clara cells 10 kDa secretory protein)	UTER_HUMAN	16	not detected
Vascular endothelial growth factor A	VEGFA_HUMAN	34	not detected

## Sheet: Table_S8
Table S8. PLS-DA and OPLS-DA data for each protein.
		Swiss-Prot ID	Name	PLS-DA VIP		OPLS-DA
				Comp. 1	Comp. 2	p[1]	p(corr)[1]
Up-regulated proteins in aCKD vs CT group	1	P61769	Beta-2-microglobulin	3.1123	3.0335	4.8673	0.93811
	2	P61626	Lysozyme C	3.0062	2.9406	4.693	0.88473
	3	P41222	Prostaglandin-H2 D-isomerase	2.8865	2.8132	4.5444	0.8692
	4	P01034	Cystatin-C	2.7542	2.7038	4.3018	0.93453
	5	P06727	Apolipoprotein A-IV	2.6832	2.6187	4.2895	0.92716
	6	P00746	Complement factor D	2.4966	2.4349	3.8994	0.8952
	7	P22692	Insulin-like growth factor-binding protein 4	2.3961	2.36	3.7098	0.91004
	8	P02753	Retinol-binding protein 4	2.1627	2.1264	3.375	0.81392
	9	P36955	Pigment epithelium-derived factor	2.059	2.0135	3.235	0.89031
	10	P36980	Complement factor H-related protein 2	1.3919	1.3603	2.0571	0.42073
	11	Q15848	Adiponectin	1.3608	1.3679	2.2051	0.45159
	12	P02763	Alpha-1-acid glycoprotein 1	1.5497	1.5394	2.384	0.60149
	13	P25311	Zinc-alpha-2-glycoprotein	1.6202	1.5792	2.7048	0.71968
	14	P02750	Leucine-rich alpha-2-glycoprotein	1.5509	1.5378	2.5852	0.66677
	15	P16070	CD44 antigen	1.7407	1.6964	2.8291	0.82546
	16	Q6UXB8	Peptidase inhibitor 16	1.643	1.6022	2.5489	0.73521
	17	P02749	Beta-2-glycoprotein 1	1.6324	1.6002	2.4985	0.77272
	18	Q6EMK4	Vasorin	1.5836	1.5438	2.5111	0.81243
	19	P0C0L5	Complement C4-B	1.1461	1.1404	1.6426	0.42102
	20	P04003	C4b-binding protein alpha chain	0.98728	0.96266	1.4352	0.31696
	21	P02748	Complement component C9	1.2989	1.3047	2.095	0.62605
	22	P02760	Protein AMBP	1.4311	1.3947	2.2576	0.79395
	23	Q9Y5Y7	Lymphatic vessel endothelial hyaluronic acid receptor 1	1.1337	1.1141	1.8235	0.51211
	24	P02656	Apolipoprotein C-III	1.0621	1.3115	1.6769	0.45911
	25	P18428	Lipopolysaccharide-binding protein	1.0256	0.99998	1.7271	0.47046
	26	P19652	Alpha-1-acid glycoprotein 2	1.1101	1.0819	1.7951	0.54649
	27	P05160	Coagulation factor XIII B chain	1.1824	1.1558	1.9163	0.75191
	28	P08571	Monocyte differentiation antigen CD14	0.94441	0.98442	1.5398	0.51137
	29	P51884	Lumican	0.88831	0.88401	1.4547	0.49524
	30	P06396	Gelsolin	0.95681	0.93933	1.5824	0.5897
	31	P04275	von Willebrand factor	0.72989	0.71551	1.1523	0.3421
	32	P23142	Fibulin-1	0.86679	0.85695	1.372	0.50678
	33	P03951	Coagulation factor XI	0.69233	0.70068	1.08	0.34837
	34	P07225	Vitamin K-dependent protein S	0.62555	0.61094	0.88428	0.31236
	35	P12259	Coagulation factor V	0.60714	0.6129	0.97293	0.37555
	36	P00740	Coagulation factor IX	0.61687	0.6114	0.98655	0.41938
	37	P05155	Plasma protease C1 inhibitor	0.64141	0.62944	1.0231	0.45919
	38	P01042	Kininogen-1	0.49825	0.53093	0.7893	0.36229
Down-regulated proteins in aCKD vs CT group	1	P19827	Inter-alpha-trypsin inhibitor heavy chain H1	0.52576	0.51317	-0.85842	-0.43465
	2	P04217	Alpha-1B-glycoprotein	0.69642	0.67867	-1.0974	-0.51228
	3	P07360	Complement component C8 gamma chain	0.58366	0.59209	-0.9018	-0.34999
	4	Q96IY4	Carboxypeptidase B2	0.60064	0.59818	-0.92529	-0.36536
	5	P01024	Complement C3	0.65071	0.66839	-1.0666	-0.43365
	6	P00734	Prothrombin	0.74571	0.74004	-1.1486	-0.52315
	7	P00747	Plasminogen	0.73995	0.73026	-1.1474	-0.5073
	8	Q96PD5	N-acetylmuramoyl-L-alanine amidase	0.61704	0.61577	-1.0484	-0.38099
	9	P48740	Mannan-binding lectin serine protease 1	0.63472	0.61949	-0.97712	-0.36409
	10	O75882	Attractin	0.72985	0.71318	-1.1473	-0.47578
	11	P19823	Inter-alpha-trypsin inhibitor heavy chain H2	0.84831	0.82788	-1.3508	-0.63256
	12	P29622	Kallistatin	0.71873	0.70271	-1.1693	-0.43131
	13	P05543	Thyroxine-binding globulin	0.72793	0.71042	-1.1154	-0.38985
	14	P04114	Apolipoprotein B-100	0.74941	0.73115	-1.1324	-0.36906
	15	P15169	Carboxypeptidase N catalytic chain	0.95327	0.93842	-1.4388	-0.5649
	16	P22792	Carboxypeptidase N subunit 2	0.91821	0.91622	-1.4357	-0.54423
	17	P02647	Apolipoprotein A-I	0.8999	0.9204	-1.3689	-0.50373
	18	P00748	Coagulation factor XII	0.79362	0.78486	-1.2164	-0.36619
	19	P04004	Vitronectin	1.0229	1.0055	-1.6168	-0.56667
	20	Q9UHG3	Prenylcysteine oxidase 1	1.0662	1.0468	-1.669	-0.58989
	21	P08697	Alpha-2-antiplasmin	1.1897	1.1599	-1.9272	-0.73792
	22	P43652	Afamin	1.1381	1.1114	-1.8255	-0.64885
	23	Q9UK55	Protein Z-dependent protease inhibitor	1.1008	1.0729	-1.7402	-0.59108
	24	P02649	Apolipoprotein E	0.91179	0.89875	-1.3992	-0.39337
	25	P06276	Cholinesterase	1.0831	1.0596	-1.6366	-0.53588
	26	P35858	Insulin-like growth factor-binding protein complex acid labile subunit	1.1836	1.1757	-1.857	-0.60338
	27	P43251	Biotinidase	1.3083	1.2763	-2.0583	-0.71472
	28	Q96KN2	Beta-Ala-His dipeptidase	1.1199	1.1215	-1.6401	-0.4774
	29	P02652	Apolipoprotein A-II	1.3439	1.3194	-2.1247	-0.72239
	30	P27169	Serum paraoxonase/arylesterase 1	1.2237	1.1973	-1.9603	-0.59527
	31	P04278	Sex hormone-binding globulin	1.0203	1.1342	-1.5774	-0.346
	32	O95445	Apolipoprotein M	1.4677	1.4584	-2.3874	-0.70277
	33	P08185	Corticosteroid-binding globulin	1.4774	1.4486	-2.2684	-0.6489
	34	P02751	Fibronectin	1.5696	1.5296	-2.5553	-0.69006
	35	O14791	Apolipoprotein L1	1.523	1.5234	-2.3907	-0.61667
	36	Q08380	Galectin-3-binding protein	1.3716	1.3386	-2.0229	-0.45602
	37	P22352	Glutathione peroxidase 3	2.2893	2.2363	-3.5679	-0.89997

## Sheet: Table_S9
Table S9. Enrichment analysis using proteomic data.
ID - KEGG	Pathway	Hits	Total	False discovery rate	Matching proteins in your network (labels)
hsa04610	Complement and coagulation cascades	21	80	3.1543e-24	C3,C4B,C4BPA,C8G,C9,CFD,CPB2,F11,F12,F13B,F2,F5,F9,KNG1,PLG,PROS1,SERPINF2,SERPING1,VTN,VWF,MASP1
hsa04979	Cholesterol metabolism	7	48	4.67e-08	APOA1,APOA2,APOA4,APOB,APOC3,APOE,APOH
hsa04977	Vitamin digestion and absorption	4	24	7.49e-05	APOA1,APOA4,APOB,BTD
hsa05133	Pertussis	5	74	0.00019	C3,C4B,C4BPA,CD14,SERPING1
hsa05150	Staphylococcus aureus infection	4	51	0.00069	C3,C4B,CFD,PLG
hsa03320	PPAR signaling pathway	4	72	0.0020	ADIPOQ,APOA1,APOA2,APOC3
hsa04975	Fat digestion and absorption	3	39	0.0046	APOA1,APOA4,APOB
hsa05322	Systemic lupus erythematosus	4	94	0.0046	C3,C4B,C8G,C9
hsa04512	ECM-receptor interaction	3	81	0.0272	CD44,VTN,VWF
hsa05146	Amoebiasis	3	94	0.0366	C8G,C9,CD14
hsa05020	Prion diseases	2	33	0.0430	C8G,C9
hsa05143	African trypanosomiasis	2	34	0.0430	APOA1,APOL1
ID - Reactome	Pathway	Hits	Total	False discovery rate	Matching proteins in your network (labels)
HSA-166658	Complement cascade	13	56	8.38e-17	C3,C4B,C4BPA,C8G,C9,CFD,CPB2,CPN1,CPN2,F2,PROS1,SERPING1,VTN
HSA-114608	Platelet degranulation	15	125	3.84e-16	A1BG,APOA1,APOH,CFD,F5,KNG1,LGALS3BP,ORM1,ORM2,PLG,PROS1,SERPINA4,SERPINF2,SERPING1,VWF
HSA-381426	Regulation of Insulin-like Growth Factor (IGF) transport and uptake by Insulin-like Growth Factor Binding Proteins (IGFBPs)	15	123	3.84e-16	APOA1,APOA2,APOB,APOE,APOL1,C3,CST3,F2,F5,IGFALS,IGFBP4,ITIH2,KNG1,PLG,SERPINA10
HSA-977606	Regulation of Complement cascade	12	47	3.84e-16	C3,C4B,C4BPA,C8G,C9,CPB2,CPN1,CPN2,F2,PROS1,SERPING1,VTN
HSA-109582	Hemostasis	22	601	2.77e-14	A1BG,APOA1,APOB,APOH,CD44,CFD,F11,F12,F13B,F2,F5,F9,KNG1,LGALS3BP,ORM1,ORM2,PLG,PROS1,SERPINA4,SERPINF2,SERPING1,VWF
HSA-140877	Formation of Fibrin Clot (Clotting Cascade)	10	39	7.70e-14	F11,F12,F13B,F2,F5,F9,KNG1,PROS1,SERPING1,VWF
HSA-168249	Innate Immune System	26	1012	1.02e-13	A1BG,APOB,B2M,C3,C4B,C4BPA,C8G,C9,CD14,CD44,CFD,CPB2,CPN1,CPN2,CST3,F2,GSN,LBP,LRG1,LYZ,ORM1,ORM2,PGLYRP2,PROS1,SERPING1,VTN
HSA-76002	Platelet activation, signaling and aggregation	16	256	1.12e-13	A1BG,APOA1,APOH,CFD,F2,F5,KNG1,LGALS3BP,ORM1,ORM2,PLG,PROS1,SERPINA4,SERPINF2,SERPING1,VWF
HSA-8957275	Post-translational protein phosphorylation	12	106	4.96e-13	APOA1,APOA2,APOB,APOE,APOL1,C3,CST3,F5,IGFBP4,ITIH2,KNG1,SERPINA10
HSA-140837	Intrinsic Pathway of Fibrin Clot Formation	7	22	2.46e-10	F11,F12,F2,F9,KNG1,SERPING1,VWF
HSA-8963888	Chylomicron assembly	6	10	3.42e-10	APOA1,APOA2,APOA4,APOB,APOC3,APOE
HSA-8963901	Chylomicron remodeling	6	10	3.42e-10	APOA1,APOA2,APOA4,APOB,APOC3,APOE
HSA-975634	Retinoid metabolism and transport	8	44	3.42e-10	APOA1,APOA2,APOA4,APOB,APOC3,APOE,APOM,RBP4
HSA-196854	Metabolism of vitamins and cofactors	9	185	5.56e-07	APOA1,APOA2,APOA4,APOB,APOC3,APOE,APOM,BTD,RBP4
HSA-6798695	Neutrophil degranulation	12	471	2.72e-06	A1BG,B2M,C3,CD14,CD44,CFD,CST3,GSN,LRG1,LYZ,ORM1,ORM2
HSA-392499	Metabolism of proteins	23	1948	5.89e-06	APOA1,APOA2,APOA4,APOB,APOE,APOL1,B2M,BCHE,C3,CPB2,CST3,F2,F5,F9,GSN,IGFALS,IGFBP4,ITIH2,KNG1,LYZ,PLG,PROS1,SERPINA10
HSA-2173782	Binding and Uptake of Ligands by Scavenger Receptors	5	40	6.70e-06	AMBP,APOA1,APOB,APOE,APOL1
HSA-977225	Amyloid fiber formation	6	78	6.79e-06	APOA1,APOA4,B2M,CST3,GSN,LYZ
HSA-418594	G alpha (i) signalling events	10	387	2.10e-05	APOA1,APOA2,APOA4,APOB,APOC3,APOE,APOM,C3,KNG1,RBP4
HSA-140875	Common Pathway of Fibrin Clot Formation	4	22	2.13e-05	F13B,F2,F5,PROS1
HSA-159763	Transport of gamma-carboxylated protein precursors from the endoplasmic reticulum to the Golgi apparatus	3	9	8.57e-05	F2,F9,PROS1
HSA-8964058	HDL remodeling	3	9	8.57e-05	APOA1,APOC3,APOE
HSA-159740	Gamma-carboxylation of protein precursors	3	10	0.00010	F2,F9,PROS1
HSA-159782	Removal of aminoterminal propeptides from gamma-carboxylated proteins	3	10	0.00010	F2,F9,PROS1
HSA-2168880	Scavenging of heme from plasma	3	13	0.00018	AMBP,APOA1,APOL1
HSA-3000480	Scavenging by Class A Receptors	3	18	0.00042	APOA1,APOB,APOE
HSA-5686938	Regulation of TLR by endogenous ligand	3	19	0.00047	APOB,CD14,LBP
HSA-166020	Transfer of LPS from LBP carrier to CD14	2	2	0.00050	CD14,LBP
HSA-166663	Initial triggering of complement	3	21	0.00058	C3,C4B,CFD
HSA-597592	Post-translational protein modification	15	1366	0.0011	APOA1,APOA2,APOB,APOE,APOL1,C3,CST3,F2,F5,F9,IGFBP4,ITIH2,KNG1,PROS1,SERPINA10
HSA-173736	Alternative complement activation	2	5	0.0016	C3,CFD
HSA-3000471	Scavenging by Class B Receptors	2	5	0.0016	APOA1,APOB
HSA-8964026	Chylomicron clearance	2	5	0.0016	APOB,APOE
HSA-8964043	Plasma lipoprotein clearance	3	32	0.0016	APOA1,APOB,APOE
HSA-216083	Integrin cell surface interactions	4	83	0.0017	CD44,LUM,VTN,VWF
HSA-174577	Activation of C3 and C5	2	7	0.0024	C3,C4B
HSA-166665	Terminal pathway of complement	2	8	0.0029	C8G,C9
HSA-1474244	Extracellular matrix organization	6	298	0.0048	CD44,FBLN1,LUM,PLG,VTN,VWF
HSA-2160916	Hyaluronan uptake and degradation	2	12	0.0055	CD44,LYVE1
HSA-75205	Dissolution of Fibrin Clot	2	13	0.0062	PLG,SERPINF2
HSA-202733	Cell surface interactions at the vascular wall	4	135	0.0083	APOB,CD44,F2,PROS1
HSA-388396	GPCR downstream signalling	11	1082	0.0112	APOA1,APOA2,APOA4,APOB,APOC3,APOE,APOM,C3,F2,KNG1,RBP4
HSA-1430728	Metabolism	16	2032	0.0159	ADIPOQ,APOA1,APOA2,APOA4,APOB,APOC3,APOE,APOM,BCHE,BTD,CD44,LUM,LYVE1,PON1,PTGDS,RBP4
HSA-2129379	Molecules associated with elastic fibres	2	37	0.0370	FBLN1,VTN
HSA-76009	Platelet Aggregation (Plug Formation)	2	37	0.0370	F2,VWF
HSA-1630316	Glycosaminoglycan metabolism	3	122	0.0447	CD44,LUM,LYVE1

## Sheet: Table_S10
Table S10. GO-Biological Process.
#term ID	Term description	Hits	Total	False Discovery Rate	Matching proteins in the network
GO:0030162	regulation of proteolysis	32	742	4.05e-22	AMBP,APOE,C3,C4B,C4BPA,C8G,C9,CD44,CPB2,CPN1,CPN2,CST3,F12,F2,FBLN1,FHR2,FN1,GSN,ITIH1,ITIH2,KNG1,MASP1,PI16,PROS1,SERPINA10,SERPINA4,SERPINA6,SERPINA7,SERPINF1,SERPINF2,SERPING1,VTN
GO:0072376	protein activation cascade	17	74	1.09e-21	APOH,C3,C4B,C4BPA,C8G,C9,CFD,F11,F12,F13B,F2,F9,FBLN1,KNG1,MASP1,SERPING1,VWF
GO:0070613	regulation of protein processing	17	116	6.92e-19	C3,C4B,C4BPA,C8G,C9,CPB2,CPN1,CPN2,F12,F2,FHR2,GSN,MASP1,PROS1,SERPINF2,SERPING1,VTN
GO:0030449	regulation of complement activation	14	52	1.09e-18	C3,C4B,C4BPA,C8G,C9,CPB2,CPN1,CPN2,F2,FHR2,MASP1,PROS1,SERPING1,VTN
GO:2000257	regulation of protein activation cascade	14	54	1.43e-18	C3,C4B,C4BPA,C8G,C9,CPB2,CPN1,CPN2,F2,FHR2,MASP1,PROS1,SERPING1,VTN
GO:0045861	negative regulation of proteolysis	22	349	4.02e-18	AMBP,C3,C4B,C4BPA,CD44,CPB2,CST3,F2,ITIH1,ITIH2,KNG1,MASP1,PI16,PROS1,SERPINA10,SERPINA4,SERPINA6,SERPINA7,SERPINF1,SERPINF2,SERPING1,VTN
GO:0002673	regulation of acute inflammatory response	15	92	1.84e-17	C3,C4B,C4BPA,C8G,C9,CPB2,CPN1,CPN2,F12,F2,FHR2,MASP1,PROS1,SERPING1,VTN
GO:0050727	regulation of inflammatory response	21	338	3.20e-17	ADIPOQ,APOA1,APOE,C3,C4B,C4BPA,C8G,C9,CPB2,CPN1,CPN2,F12,F2,FHR2,LBP,MASP1,PGLYRP2,PROS1,SERPINF1,SERPING1,VTN
GO:0002576	platelet degranulation	16	129	3.78e-17	A1BG,APOA1,APOH,CFD,F5,FN1,KNG1,LGALS3BP,ORM1,ORM2,PLG,PROS1,SERPINA4,SERPINF2,SERPING1,VWF
GO:0032101	regulation of response to external stimulus	26	732	3.47e-16	ADIPOQ,APOA1,APOE,APOH,C3,C4B,C4BPA,C8G,C9,CPB2,CPN1,CPN2,F11,F12,F2,FHR2,KNG1,LBP,MASP1,PGLYRP2,PLG,PROS1,SERPINF1,SERPINF2,SERPING1,VTN
GO:0030195	negative regulation of blood coagulation	12	48	7.52e-16	APOE,APOH,CPB2,F11,F12,F2,KNG1,PLG,PROS1,SERPINF2,SERPING1,VTN
GO:0006950	response to stress	46	3267	8.82e-16	ADIPOQ,APOA1,APOA2,APOA4,APOE,APOH,APOL1,ATRN,B2M,C3,C4B,C4BPA,C8G,C9,CD14,CD44,CFD,CPB2,CST3,F11,F12,F13B,F2,F5,F9,FBLN1,FN1,GPX3,GSN,IGFBP4,KNG1,LBP,LGALS3BP,LYVE1,LYZ,MASP1,ORM1,ORM2,PGLYRP2,PLG,PROS1,SERPINA10,SERPINF2,SERPING1,VASN,VWF
GO:0010466	negative regulation of peptidase activity	18	251	1.02e-15	AMBP,C3,C4B,CD44,CST3,ITIH1,ITIH2,KNG1,PI16,PROS1,SERPINA10,SERPINA4,SERPINA6,SERPINA7,SERPINF1,SERPINF2,SERPING1,VTN
GO:0052547	regulation of peptidase activity	21	420	1.20e-15	AMBP,C3,C4B,CD44,CST3,FBLN1,FN1,GSN,ITIH1,ITIH2,KNG1,PI16,PROS1,SERPINA10,SERPINA4,SERPINA6,SERPINA7,SERPINF1,SERPINF2,SERPING1,VTN
GO:0002697	regulation of immune effector process	20	362	1.23e-15	APOA1,APOA2,B2M,C3,C4B,C4BPA,C8G,C9,CPB2,CPN1,CPN2,F2,FHR2,LBP,MASP1,PGLYRP2,PROS1,RBP4,SERPING1,VTN
GO:0051346	negative regulation of hydrolase activity	21	438	2.43e-15	AMBP,APOA1,APOA2,APOC3,C3,C4B,CD44,CST3,ITIH1,ITIH2,KNG1,PI16,PROS1,SERPINA10,SERPINA4,SERPINA6,SERPINA7,SERPINF1,SERPINF2,SERPING1,VTN
GO:0016192	vesicle-mediated transport	34	1699	7.26e-15	A1BG,AMBP,APOA1,APOB,APOE,APOH,APOL1,B2M,C3,C4B,CD14,CD44,CFD,CST3,F2,F5,F9,FN1,GSN,KNG1,LBP,LGALS3BP,LRG1,LYZ,MASP1,ORM1,ORM2,PLG,PROS1,SERPINA4,SERPINF2,SERPING1,VTN,VWF
GO:0045055	regulated exocytosis	24	691	8.63e-15	A1BG,APOA1,APOH,B2M,C3,CD14,CD44,CFD,CST3,F5,FN1,GSN,KNG1,LGALS3BP,LRG1,LYZ,ORM1,ORM2,PLG,PROS1,SERPINA4,SERPINF2,SERPING1,VWF
GO:0010951	negative regulation of endopeptidase activity	17	242	8.97e-15	AMBP,C3,C4B,CD44,CST3,ITIH1,ITIH2,KNG1,PROS1,SERPINA10,SERPINA4,SERPINA6,SERPINA7,SERPINF1,SERPINF2,SERPING1,VTN
GO:0072378	blood coagulation, fibrin clot formation	10	27	9.98e-15	APOH,F11,F12,F13B,F2,F9,FBLN1,KNG1,SERPING1,VWF
GO:0080134	regulation of response to stress	30	1299	1.93e-14	ADIPOQ,AMBP,APOA1,APOB,APOE,APOH,C3,C4B,C4BPA,C8G,C9,CD14,CD44,CPB2,CPN1,CPN2,F11,F12,F2,FHR2,KNG1,LBP,MASP1,PGLYRP2,PLG,PROS1,SERPINF1,SERPINF2,SERPING1,VTN
GO:0051241	negative regulation of multicellular organismal process	28	1098	2.26e-14	ADIPOQ,APOA1,APOA2,APOA4,APOC3,APOE,APOH,APOM,B2M,CPB2,CST3,F11,F12,F2,FBLN1,FN1,KNG1,LBP,ORM1,PGLYRP2,PLG,PROS1,RBP4,SERPINF1,SERPINF2,SERPING1,VASN,VTN
GO:0006952	defense response	29	1234	4.36e-14	APOA2,APOA4,APOL1,ATRN,B2M,C3,C4B,C4BPA,C8G,C9,CD14,CD44,CFD,CST3,F12,F2,FN1,GSN,IGFBP4,KNG1,LBP,LGALS3BP,LYZ,MASP1,ORM1,ORM2,PGLYRP2,SERPINF2,SERPING1
GO:0031347	regulation of defense response	23	676	5.09e-14	ADIPOQ,APOA1,APOB,APOE,C3,C4B,C4BPA,C8G,C9,CD14,CPB2,CPN1,CPN2,F12,F2,FHR2,LBP,MASP1,PGLYRP2,PROS1,SERPINF1,SERPING1,VTN
GO:0009611	response to wounding	21	547	9.97e-14	APOA1,APOH,CD44,CPB2,CST3,F11,F12,F13B,F2,F5,F9,FBLN1,FN1,GSN,KNG1,LYVE1,PLG,PROS1,SERPINA10,SERPING1,VWF
GO:0032269	negative regulation of cellular protein metabolic process	26	1014	2.39e-13	ADIPOQ,AMBP,APOE,C3,C4B,C4BPA,CD44,CPB2,CST3,F13B,F2,FBLN1,ITIH1,ITIH2,KNG1,MASP1,PI16,PROS1,SERPINA10,SERPINA4,SERPINA6,SERPINA7,SERPINF1,SERPINF2,SERPING1,VTN
GO:0051246	regulation of protein metabolic process	39	2668	2.39e-13	ADIPOQ,AMBP,APOA1,APOA2,APOE,C3,C4B,C4BPA,C8G,C9,CD44,CNDP1,CPB2,CPN1,CPN2,CST3,F12,F13B,F2,FBLN1,FHR2,FN1,GSN,IGFBP4,ITIH1,ITIH2,KNG1,LBP,MASP1,PI16,PROS1,SERPINA10,SERPINA4,SERPINA6,SERPINA7,SERPINF1,SERPINF2,SERPING1,VTN
GO:0052548	regulation of endopeptidase activity	18	393	7.30e-13	AMBP,C3,C4B,CD44,CST3,GSN,ITIH1,ITIH2,KNG1,PROS1,SERPINA10,SERPINA4,SERPINA6,SERPINA7,SERPINF1,SERPINF2,SERPING1,VTN
GO:0043086	negative regulation of catalytic activity	23	809	1.52e-12	ADIPOQ,AMBP,APOA1,APOA2,APOC3,APOE,C3,C4B,CD44,CST3,ITIH1,ITIH2,KNG1,PI16,PROS1,SERPINA10,SERPINA4,SERPINA6,SERPINA7,SERPINF1,SERPINF2,SERPING1,VTN
GO:0007597	blood coagulation, intrinsic pathway	8	17	1.63e-12	APOH,F11,F12,F2,F9,KNG1,SERPING1,VWF
GO:0002682	regulation of immune system process	28	1391	4.92e-12	ADIPOQ,AMBP,APOA1,APOA2,APOB,B2M,C3,C4B,C4BPA,C8G,C9,CD14,CFD,CPB2,CPN1,CPN2,F2,FHR2,GSN,LBP,MASP1,ORM1,ORM2,PGLYRP2,PROS1,RBP4,SERPING1,VTN
GO:0050776	regulation of immune response	23	873	6.42e-12	AMBP,APOA1,APOA2,APOB,B2M,C3,C4B,C4BPA,C8G,C9,CD14,CFD,CPB2,CPN1,CPN2,F2,FHR2,LBP,MASP1,PGLYRP2,PROS1,SERPING1,VTN
GO:0042060	wound healing	18	461	8.28e-12	APOH,CD44,CPB2,F11,F12,F13B,F2,F5,F9,FBLN1,FN1,GSN,KNG1,PLG,PROS1,SERPINA10,SERPING1,VWF
GO:0032102	negative regulation of response to external stimulus	15	281	1.49e-11	ADIPOQ,APOA1,APOE,APOH,CPB2,F11,F12,F2,KNG1,PLG,PROS1,SERPINF1,SERPINF2,SERPING1,VTN
GO:0044092	negative regulation of molecular function	25	1119	1.49e-11	ADIPOQ,AMBP,APOA1,APOA2,APOC3,APOE,B2M,C3,C4B,CD44,CST3,FHR2,ITIH1,ITIH2,KNG1,PI16,PROS1,SERPINA10,SERPINA4,SERPINA6,SERPINA7,SERPINF1,SERPINF2,SERPING1,VTN
GO:0050878	regulation of body fluid levels	18	483	1.66e-11	APOE,APOH,CPB2,F11,F12,F13B,F2,F5,F9,FBLN1,KNG1,PLG,PROS1,SERPINA10,SERPINF2,SERPING1,VTN,VWF
GO:0051336	regulation of hydrolase activity	26	1238	1.66e-11	AMBP,APOA1,APOA2,APOA4,APOC3,APOH,C3,C4B,CD44,CST3,FBLN1,FN1,GSN,ITIH1,ITIH2,KNG1,PI16,PROS1,SERPINA10,SERPINA4,SERPINA6,SERPINA7,SERPINF1,SERPINF2,SERPING1,VTN
GO:0007596	blood coagulation	15	288	1.94e-11	APOH,CPB2,F11,F12,F13B,F2,F5,F9,FBLN1,KNG1,PLG,PROS1,SERPINA10,SERPING1,VWF
GO:0051917	regulation of fibrinolysis	7	14	3.80e-11	APOH,CPB2,F11,F12,F2,PLG,SERPINF2
GO:1901564	organonitrogen compound metabolic process	50	5281	3.80e-11	AMBP,APOA1,APOA2,APOA4,APOB,APOC3,APOE,APOH,APOL1,APOM,B2M,BCHE,BTD,C3,C4B,C4BPA,C8G,C9,CD44,CFD,CNDP1,CPB2,CPN1,CPN2,CST3,F11,F12,F13B,F2,F5,F9,FBLN1,FN1,GSN,IGFALS,IGFBP4,ITIH1,ITIH2,KNG1,LUM,LYVE1,LYZ,MASP1,PCYOX1,PGLYRP2,PLG,PON1,SERPINA10,SERPING1,VWF
GO:0050896	response to stimulus	60	7824	6.73e-11	A1BG,ADIPOQ,APOA1,APOA2,APOA4,APOB,APOC3,APOE,APOH,APOL1,APOM,ATRN,AZGP1,B2M,BCHE,C3,C4B,C4BPA,C8G,C9,CD14,CD44,CFD,CPB2,CPN1,CST3,F11,F12,F13B,F2,F5,F9,FBLN1,FN1,GPX3,GSN,IGFALS,IGFBP4,KNG1,LBP,LGALS3BP,LRG1,LUM,LYVE1,LYZ,MASP1,ORM1,ORM2,PGLYRP2,PLG,PON1,PROS1,RBP4,SERPINA10,SERPINF1,SERPINF2,SERPING1,VASN,VTN,VWF
GO:0043062	extracellular structure organization	15	339	1.57e-10	APOA1,APOA2,APOA4,APOB,APOC3,APOE,APOM,CD44,FBLN1,FN1,LUM,PLG,SERPINF2,VTN,VWF
GO:0034371	chylomicron remodeling	6	8	2.61e-10	APOA1,APOA2,APOA4,APOB,APOC3,APOE
GO:0006810	transport	43	4130	3.41e-10	A1BG,AFM,AMBP,APOA1,APOA2,APOA4,APOB,APOC3,APOE,APOH,APOL1,APOM,AZGP1,B2M,C3,C4B,CD14,CD44,CFD,CST3,F2,F5,F9,FN1,GSN,KNG1,LBP,LGALS3BP,LRG1,LYZ,MASP1,ORM1,ORM2,PCYOX1,PLG,PROS1,RBP4,SERPINA4,SERPINA7,SERPINF2,SERPING1,VTN,VWF
GO:0042730	fibrinolysis	7	21	3.41e-10	CPB2,F12,F2,PLG,PROS1,SERPINF2,SERPING1
GO:0048519	negative regulation of biological process	47	4953	3.75e-10	ADIPOQ,AMBP,APOA1,APOA2,APOA4,APOC3,APOE,APOH,APOM,AZGP1,B2M,BCHE,C3,C4B,C4BPA,CD14,CD44,CPB2,CST3,F11,F12,F13B,F2,FBLN1,FN1,GSN,IGFBP4,ITIH1,ITIH2,KNG1,LBP,MASP1,ORM1,PGLYRP2,PI16,PLG,PROS1,RBP4,SERPINA10,SERPINA4,SERPINA6,SERPINA7,SERPINF1,SERPINF2,SERPING1,VASN,VTN
GO:0034378	chylomicron assembly	6	10	6.49e-10	APOA1,APOA2,APOA4,APOB,APOC3,APOE
GO:0051239	regulation of multicellular organismal process	35	2788	6.86e-10	ADIPOQ,APOA1,APOA2,APOA4,APOC3,APOE,APOH,APOM,ATRN,B2M,C3,CD14,CPB2,CST3,F11,F12,F2,FBLN1,FN1,KNG1,LBP,LRG1,LUM,ORM1,ORM2,PGLYRP2,PLG,PROS1,PTGDS,RBP4,SERPINF1,SERPINF2,SERPING1,VASN,VTN
GO:0006959	humoral immune response	13	252	6.95e-10	B2M,C3,C4B,C4BPA,C8G,C9,CFD,F2,KNG1,LYZ,MASP1,PGLYRP2,SERPING1
GO:0033344	cholesterol efflux	7	24	6.95e-10	APOA1,APOA2,APOA4,APOB,APOC3,APOE,APOM
GO:0034377	plasma lipoprotein particle assembly	7	25	8.49e-10	APOA1,APOA2,APOA4,APOB,APOC3,APOE,APOM
GO:0002443	leukocyte mediated immunity	18	632	8.92e-10	A1BG,B2M,C3,C4B,C4BPA,C8G,C9,CD14,CD44,CFD,CST3,F2,GSN,LRG1,LYZ,ORM1,ORM2,SERPING1
GO:0006956	complement activation	8	49	1.30e-09	C3,C4B,C4BPA,C8G,C9,CFD,MASP1,SERPING1
GO:0034369	plasma lipoprotein particle remodeling	7	27	1.30e-09	APOA1,APOA2,APOA4,APOB,APOC3,APOE,APOM
GO:0006955	immune response	26	1560	1.82e-09	A1BG,APOA4,APOL1,B2M,C3,C4B,C4BPA,C8G,C9,CD14,CD44,CFD,CST3,F12,F2,GSN,KNG1,LBP,LRG1,LYZ,MASP1,ORM1,ORM2,PGLYRP2,SERPING1,VTN
GO:0019538	protein metabolic process	42	4194	2.17e-09	AMBP,APOA1,APOA2,APOA4,APOB,APOC3,APOE,APOH,APOL1,APOM,B2M,C3,C4B,C4BPA,C8G,C9,CFD,CNDP1,CPB2,CPN1,CPN2,CST3,F11,F12,F13B,F2,F5,F9,FBLN1,FN1,GSN,IGFALS,IGFBP4,ITIH2,KNG1,LYZ,MASP1,PCYOX1,PLG,SERPINA10,SERPING1,VWF
GO:0048523	negative regulation of cellular process	43	4454	3.47e-09	ADIPOQ,AMBP,APOA1,APOA2,APOA4,APOC3,APOE,APOH,APOM,AZGP1,B2M,BCHE,C3,C4B,C4BPA,CD14,CD44,CPB2,CST3,F13B,F2,FBLN1,FN1,GSN,IGFBP4,ITIH1,ITIH2,KNG1,MASP1,PGLYRP2,PI16,PLG,PROS1,RBP4,SERPINA10,SERPINA4,SERPINA6,SERPINA7,SERPINF1,SERPINF2,SERPING1,VASN,VTN
GO:0032268	regulation of cellular protein metabolic process	32	2486	3.54e-09	ADIPOQ,AMBP,APOA1,APOE,C3,C4B,C4BPA,CD44,CNDP1,CPB2,CST3,F12,F13B,F2,FBLN1,FN1,GSN,IGFBP4,ITIH1,ITIH2,KNG1,MASP1,PI16,PROS1,SERPINA10,SERPINA4,SERPINA6,SERPINA7,SERPINF1,SERPINF2,SERPING1,VTN
GO:0048585	negative regulation of response to stimulus	25	1483	3.57e-09	ADIPOQ,AMBP,APOA1,APOA2,APOE,APOH,C4BPA,CD14,CD44,CPB2,F11,F12,F2,FBLN1,IGFBP4,KNG1,MASP1,PGLYRP2,PLG,PROS1,SERPINF1,SERPINF2,SERPING1,VASN,VTN
GO:0048583	regulation of response to stimulus	40	3882	3.70e-09	ADIPOQ,AMBP,APOA1,APOA2,APOB,APOC3,APOE,APOH,B2M,C3,C4B,C4BPA,C8G,C9,CD14,CD44,CFD,CPB2,CPN1,CPN2,F11,F12,F2,FBLN1,FHR2,FN1,GSN,IGFBP4,KNG1,LBP,LRG1,MASP1,PGLYRP2,PLG,PROS1,SERPINF1,SERPINF2,SERPING1,VASN,VTN
GO:0002252	immune effector process	20	927	6.17e-09	A1BG,B2M,C3,C4B,C4BPA,C8G,C9,CD14,CD44,CFD,CST3,F2,GSN,LBP,LRG1,LYZ,MASP1,ORM1,ORM2,SERPING1
GO:0034375	high-density lipoprotein particle remodeling	6	17	6.17e-09	APOA1,APOA2,APOA4,APOC3,APOE,APOM
GO:0043691	reverse cholesterol transport	6	17	6.17e-09	APOA1,APOA2,APOA4,APOC3,APOE,APOM
GO:0050790	regulation of catalytic activity	30	2249	7.14e-09	ADIPOQ,AMBP,APOA1,APOA2,APOA4,APOC3,APOE,APOH,C3,C4B,CD44,CPN2,CST3,F2,FBLN1,FN1,GSN,ITIH1,ITIH2,KNG1,PI16,PROS1,SERPINA10,SERPINA4,SERPINA6,SERPINA7,SERPINF1,SERPINF2,SERPING1,VTN
GO:0034381	plasma lipoprotein particle clearance	7	40	1.20e-08	ADIPOQ,APOA1,APOA2,APOB,APOC3,APOE,APOM
GO:0006954	inflammatory response	15	482	1.23e-08	APOA2,ATRN,C3,C4B,CD14,F12,F2,FN1,IGFBP4,KNG1,LBP,LYZ,ORM1,ORM2,SERPINF2
GO:0097006	regulation of plasma lipoprotein particle levels	8	70	1.38e-08	ADIPOQ,APOA1,APOA2,APOA4,APOB,APOC3,APOE,APOM
GO:0045087	innate immune response	17	676	1.71e-08	APOA4,APOL1,B2M,C3,C4B,C4BPA,C8G,C9,CD14,CD44,CFD,F12,GSN,LBP,MASP1,PGLYRP2,SERPING1
GO:0002526	acute inflammatory response	8	73	1.79e-08	APOA2,F12,F2,FN1,LBP,ORM1,ORM2,SERPINF2
GO:0032374	regulation of cholesterol transport	7	43	1.79e-08	ADIPOQ,APOA1,APOA2,APOA4,APOC3,APOE,PON1
GO:0065008	regulation of biological quality	37	3559	2.16e-08	ADIPOQ,AFM,APOA1,APOA2,APOA4,APOB,APOC3,APOE,APOH,APOM,B2M,BCHE,C3,CPB2,CPN1,CPN2,F11,F12,F13B,F2,F5,F9,FBLN1,FN1,GSN,KNG1,PLG,PROS1,RBP4,SERPINA10,SERPINA6,SERPINA7,SERPINF1,SERPINF2,SERPING1,VTN,VWF
GO:0043687	post-translational protein modification	13	365	3.80e-08	APOA1,APOA2,APOB,APOE,APOL1,C3,CST3,F5,FN1,IGFBP4,ITIH2,KNG1,SERPINA10
GO:0051918	negative regulation of fibrinolysis	5	10	4.46e-08	APOH,CPB2,F2,PLG,SERPINF2
GO:0030194	positive regulation of blood coagulation	6	26	4.52e-08	APOH,CPB2,F12,F2,PLG,SERPINF2
GO:0090303	positive regulation of wound healing	7	51	4.79e-08	APOH,CPB2,F12,F2,PLG,SERPINF2,VTN
GO:1905952	regulation of lipid localization	9	129	5.58e-08	ADIPOQ,APOA1,APOA2,APOA4,APOB,APOC3,APOE,C3,PON1
GO:0001523	retinoid metabolic process	8	87	5.83e-08	APOA1,APOA2,APOA4,APOB,APOC3,APOE,APOM,RBP4
GO:0065007	biological regulation	68	11740	6.63e-08	ADIPOQ,AFM,AMBP,APOA1,APOA2,APOA4,APOB,APOC3,APOE,APOH,APOM,ATRN,AZGP1,B2M,BCHE,C3,C4B,C4BPA,C8G,C9,CD14,CD44,CFD,CNDP1,CPB2,CPN1,CPN2,CST3,F11,F12,F13B,F2,F5,F9,FBLN1,FHR2,FN1,GSN,IGFALS,IGFBP4,ITIH1,ITIH2,KNG1,LBP,LGALS3BP,LRG1,LUM,LYVE1,MASP1,ORM1,ORM2,PGLYRP2,PI16,PLG,PON1,PROS1,PTGDS,RBP4,SERPINA10,SERPINA4,SERPINA6,SERPINA7,SERPINF1,SERPINF2,SERPING1,VASN,VTN,VWF
GO:0033700	phospholipid efflux	5	12	8.36e-08	APOA1,APOA2,APOA4,APOC3,APOE
GO:0002376	immune system process	29	2370	9.44e-08	A1BG,APOA4,APOB,APOL1,B2M,C3,C4B,C4BPA,C8G,C9,CD14,CD44,CFD,CST3,F12,F2,FN1,GSN,KNG1,LBP,LRG1,LYZ,MASP1,ORM1,ORM2,PGLYRP2,PROS1,SERPING1,VTN
GO:0034380	high-density lipoprotein particle assembly	5	13	1.11e-07	APOA1,APOA2,APOA4,APOE,APOM
GO:0051179	localization	44	5233	1.25e-07	A1BG,ADIPOQ,AFM,AMBP,APOA1,APOA2,APOA4,APOB,APOC3,APOE,APOH,APOL1,APOM,AZGP1,B2M,C3,C4B,CD14,CD44,CFD,CST3,F2,F5,F9,FN1,GSN,KNG1,LBP,LGALS3BP,LRG1,LYZ,MASP1,ORM1,ORM2,PCYOX1,PLG,PROS1,RBP4,SERPINA4,SERPINA7,SERPINF2,SERPING1,VTN,VWF
GO:0006958	complement activation, classical pathway	6	34	1.62e-07	C3,C4B,C4BPA,C8G,C9,SERPING1
GO:0006869	lipid transport	11	272	1.82e-07	APOA1,APOA2,APOA4,APOB,APOC3,APOE,APOH,APOL1,APOM,LBP,RBP4
GO:0001817	regulation of cytokine production	15	615	2.30e-07	ADIPOQ,APOA1,APOA2,B2M,C3,CD14,F2,FBLN1,FN1,LBP,LUM,ORM1,ORM2,PGLYRP2,SERPINF2
GO:0042632	cholesterol homeostasis	7	71	3.36e-07	APOA1,APOA2,APOA4,APOB,APOC3,APOE,APOM
GO:0042157	lipoprotein metabolic process	8	114	3.63e-07	APOA1,APOA2,APOA4,APOB,APOC3,APOE,APOL1,APOM
GO:0048584	positive regulation of response to stimulus	26	2054	3.73e-07	ADIPOQ,APOA1,APOB,APOH,B2M,C3,C4B,C4BPA,C8G,C9,CD14,CD44,CFD,CPB2,F12,F2,GSN,IGFBP4,LBP,LRG1,MASP1,PGLYRP2,PLG,SERPINF2,SERPING1,VTN
GO:0006953	acute-phase response	6	45	6.72e-07	F2,FN1,LBP,ORM1,ORM2,SERPINF2
GO:0002253	activation of immune response	12	393	6.82e-07	APOB,C3,C4B,C4BPA,C8G,C9,CD14,CFD,LBP,MASP1,PGLYRP2,SERPING1
GO:0065009	regulation of molecular function	33	3322	7.59e-07	ADIPOQ,AMBP,APOA1,APOA2,APOA4,APOC3,APOE,APOH,B2M,C3,C4B,CD44,CPN2,CST3,F2,FBLN1,FHR2,FN1,GSN,ITIH1,ITIH2,KNG1,PI16,PON1,PROS1,SERPINA10,SERPINA4,SERPINA6,SERPINA7,SERPINF1,SERPINF2,SERPING1,VTN
GO:0002446	neutrophil mediated immunity	13	498	1.03e-06	A1BG,B2M,C3,CD14,CD44,CFD,CST3,F2,GSN,LRG1,LYZ,ORM1,ORM2
GO:0015850	organic hydroxy compound transport	8	134	1.13e-06	APOA1,APOA2,APOA4,APOB,APOC3,APOE,APOM,RBP4
GO:0006897	endocytosis	13	510	1.33e-06	AMBP,APOA1,APOB,APOE,APOL1,C3,C4B,CD14,GSN,LBP,LGALS3BP,MASP1,VTN
GO:0002275	myeloid cell activation involved in immune response	13	519	1.61e-06	A1BG,B2M,C3,CD14,CD44,CFD,CST3,GSN,LBP,LRG1,LYZ,ORM1,ORM2
GO:0050789	regulation of biological process	64	11116	1.96e-06	ADIPOQ,AMBP,APOA1,APOA2,APOA4,APOB,APOC3,APOE,APOH,APOM,ATRN,AZGP1,B2M,BCHE,C3,C4B,C4BPA,C8G,C9,CD14,CD44,CFD,CNDP1,CPB2,CPN1,CPN2,CST3,F11,F12,F13B,F2,FBLN1,FHR2,FN1,GSN,IGFALS,IGFBP4,ITIH1,ITIH2,KNG1,LBP,LGALS3BP,LRG1,LUM,LYVE1,MASP1,ORM1,ORM2,PGLYRP2,PI16,PLG,PON1,PROS1,PTGDS,RBP4,SERPINA10,SERPINA4,SERPINA6,SERPINA7,SERPINF1,SERPINF2,SERPING1,VASN,VTN
GO:0010873	positive regulation of cholesterol esterification	4	9	2.15e-06	APOA1,APOA2,APOA4,APOE
GO:0034384	high-density lipoprotein particle clearance	4	9	2.15e-06	APOA1,APOA2,APOE,APOM
GO:0006898	receptor-mediated endocytosis	9	209	2.24e-06	AMBP,APOA1,APOB,APOE,APOL1,CD14,LGALS3BP,MASP1,VTN
GO:0031324	negative regulation of cellular metabolic process	27	2463	3.14e-06	ADIPOQ,AMBP,APOC3,APOE,C3,C4B,C4BPA,CD44,CPB2,CST3,F13B,F2,FBLN1,ITIH1,ITIH2,KNG1,MASP1,PI16,PROS1,SERPINA10,SERPINA4,SERPINA6,SERPINA7,SERPINF1,SERPINF2,SERPING1,VTN
GO:0046464	acylglycerol catabolic process	5	31	3.68e-06	APOA1,APOA2,APOB,APOC3,APOE
GO:0019835	cytolysis	5	32	4.15e-06	APOL1,C8G,C9,F2,LYZ
GO:0008203	cholesterol metabolic process	7	109	4.37e-06	APOA1,APOA2,APOA4,APOB,APOE,APOL1,PON1
GO:0030100	regulation of endocytosis	9	229	4.42e-06	ADIPOQ,APOC3,APOE,B2M,C3,C4B,C4BPA,CD14,VTN
GO:0043312	neutrophil degranulation	12	485	5.27e-06	A1BG,B2M,C3,CD14,CD44,CFD,CST3,GSN,LRG1,LYZ,ORM1,ORM2
GO:0090207	regulation of triglyceride metabolic process	5	34	5.27e-06	APOA1,APOA4,APOC3,APOE,C3
GO:0050778	positive regulation of immune response	13	589	5.70e-06	APOB,B2M,C3,C4B,C4BPA,C8G,C9,CD14,CFD,LBP,MASP1,PGLYRP2,SERPING1
GO:0006641	triglyceride metabolic process	6	69	5.71e-06	APOA1,APOA2,APOB,APOC3,APOE,APOH
GO:0006957	complement activation, alternative pathway	4	13	6.17e-06	C3,C8G,C9,CFD
GO:0001818	negative regulation of cytokine production	9	245	7.08e-06	ADIPOQ,APOA1,APOA2,F2,FBLN1,FN1,LBP,ORM1,PGLYRP2
GO:0009892	negative regulation of metabolic process	28	2762	7.39e-06	ADIPOQ,AMBP,APOA2,APOC3,APOE,C3,C4B,C4BPA,CD44,CPB2,CST3,F13B,F2,FBLN1,ITIH1,ITIH2,KNG1,MASP1,PI16,PROS1,SERPINA10,SERPINA4,SERPINA6,SERPINA7,SERPINF1,SERPINF2,SERPING1,VTN
GO:0010903	negative regulation of very-low-density lipoprotein particle remodeling	3	3	1.34e-05	APOA1,APOA2,APOC3
GO:0048518	positive regulation of biological process	41	5459	1.34e-05	ADIPOQ,APOA1,APOA2,APOA4,APOB,APOE,APOH,B2M,C3,C4B,C4BPA,C8G,C9,CD14,CD44,CFD,CPB2,CST3,F11,F12,F2,FBLN1,FHR2,FN1,GSN,IGFBP4,KNG1,LBP,LRG1,LUM,MASP1,ORM1,ORM2,PGLYRP2,PLG,PON1,RBP4,SERPINF1,SERPINF2,SERPING1,VTN
GO:0010955	negative regulation of protein processing	5	44	1.49e-05	C4BPA,CPB2,MASP1,SERPINF2,SERPING1
GO:0050777	negative regulation of immune response	7	136	1.53e-05	AMBP,APOA1,APOA2,C4BPA,MASP1,PGLYRP2,SERPING1
GO:0032879	regulation of localization	26	2524	1.56e-05	ADIPOQ,APOA1,APOA2,APOA4,APOB,APOC3,APOE,APOH,B2M,C3,C4B,C4BPA,CD14,CPB2,F2,FBLN1,FN1,GSN,LBP,ORM1,ORM2,PLG,PON1,RBP4,SERPINF1,VTN
GO:0080090	regulation of primary metabolic process	43	5982	1.82e-05	ADIPOQ,AMBP,APOA1,APOA2,APOA4,APOB,APOC3,APOE,C3,C4B,C4BPA,C8G,C9,CD44,CNDP1,CPB2,CPN1,CPN2,CST3,F12,F13B,F2,FBLN1,FHR2,FN1,GSN,IGFBP4,ITIH1,ITIH2,KNG1,LBP,LUM,MASP1,PI16,PROS1,SERPINA10,SERPINA4,SERPINA6,SERPINA7,SERPINF1,SERPINF2,SERPING1,VTN
GO:0051919	positive regulation of fibrinolysis	3	4	2.21e-05	F11,F12,PLG
GO:0051004	regulation of lipoprotein lipase activity	4	20	2.34e-05	APOA1,APOA4,APOC3,APOH
GO:0031099	regeneration	7	151	2.83e-05	APOA1,APOA2,APOA4,APOE,CPB2,GSN,VTN
GO:0071704	organic substance metabolic process	55	9135	3.12e-05	ADIPOQ,AMBP,APOA1,APOA2,APOA4,APOB,APOC3,APOE,APOH,APOL1,APOM,AZGP1,B2M,BCHE,BTD,C3,C4B,C4BPA,C8G,C9,CD44,CFD,CNDP1,CPB2,CPN1,CPN2,CST3,F11,F12,F13B,F2,F5,F9,FBLN1,FN1,GSN,IGFALS,IGFBP4,ITIH1,ITIH2,KNG1,LUM,LYVE1,LYZ,MASP1,PCYOX1,PGLYRP2,PLG,PON1,PTGDS,RBP4,SERPINA10,SERPINA6,SERPING1,VWF
GO:0001819	positive regulation of cytokine production	10	390	3.27e-05	ADIPOQ,APOA2,B2M,C3,CD14,LBP,LUM,ORM1,ORM2,SERPINF2
GO:0044419	interspecies interaction between organisms	13	724	4.49e-05	AMBP,APOA2,APOE,APOL1,B2M,C9,F2,FBLN1,FN1,KNG1,LYZ,PGLYRP2,PLG
GO:0009743	response to carbohydrate	7	164	4.65e-05	ADIPOQ,APOA2,APOB,APOM,CPB2,CST3,SERPINF1
GO:0019433	triglyceride catabolic process	4	25	4.95e-05	APOA1,APOB,APOC3,APOE
GO:0051240	positive regulation of multicellular organismal process	19	1551	5.41e-05	ADIPOQ,APOA2,APOE,APOH,B2M,C3,CD14,CPB2,F12,F2,FN1,LBP,LRG1,LUM,ORM1,ORM2,PLG,SERPINF1,SERPINF2
GO:0008152	metabolic process	56	9569	5.63e-05	ADIPOQ,AMBP,APOA1,APOA2,APOA4,APOB,APOC3,APOE,APOH,APOL1,APOM,AZGP1,B2M,BCHE,BTD,C3,C4B,C4BPA,C8G,C9,CD44,CFD,CNDP1,CPB2,CPN1,CPN2,CST3,F11,F12,F13B,F2,F5,F9,FBLN1,FN1,GPX3,GSN,IGFALS,IGFBP4,ITIH1,ITIH2,KNG1,LUM,LYVE1,LYZ,MASP1,PCYOX1,PGLYRP2,PLG,PON1,PTGDS,RBP4,SERPINA10,SERPINA6,SERPING1,VWF
GO:0043170	macromolecule metabolic process	48	7453	5.78e-05	AMBP,APOA1,APOA2,APOA4,APOB,APOC3,APOE,APOH,APOL1,APOM,AZGP1,B2M,C3,C4B,C4BPA,C8G,C9,CD44,CFD,CNDP1,CPB2,CPN1,CPN2,CST3,F11,F12,F13B,F2,F5,F9,FBLN1,FN1,GSN,IGFALS,IGFBP4,ITIH1,ITIH2,KNG1,LUM,LYVE1,LYZ,MASP1,PCYOX1,PGLYRP2,PLG,SERPINA10,SERPING1,VWF
GO:0008202	steroid metabolic process	8	248	6.54e-05	APOA1,APOA2,APOA4,APOB,APOE,APOL1,PON1,SERPINA6
GO:0046890	regulation of lipid biosynthetic process	7	174	6.54e-05	ADIPOQ,APOA1,APOA4,APOB,APOC3,APOE,C3
GO:0050707	regulation of cytokine secretion	7	174	6.54e-05	APOA1,APOA2,CD14,FBLN1,FN1,ORM1,ORM2
GO:0051049	regulation of transport	20	1732	6.65e-05	ADIPOQ,APOA1,APOA2,APOA4,APOC3,APOE,B2M,C3,C4B,C4BPA,CD14,CPB2,F2,FBLN1,FN1,ORM1,ORM2,PON1,RBP4,VTN
GO:0002698	negative regulation of immune effector process	6	113	6.80e-05	APOA1,APOA2,C4BPA,MASP1,PGLYRP2,SERPING1
GO:0002684	positive regulation of immune system process	14	882	6.82e-05	APOB,B2M,C3,C4B,C4BPA,C8G,C9,CD14,CFD,LBP,MASP1,PGLYRP2,RBP4,SERPING1
GO:0030300	regulation of intestinal cholesterol absorption	3	7	6.82e-05	APOA1,APOA2,APOA4
GO:0032489	regulation of Cdc42 protein signal transduction	3	7	6.82e-05	APOA1,APOC3,APOE
GO:0001775	cell activation	15	1024	7.84e-05	A1BG,B2M,C3,CD14,CD44,CFD,CST3,F2,GSN,LBP,LRG1,LYZ,ORM1,ORM2,VWF
GO:0035821	modification of morphology or physiology of other organism	7	182	8.26e-05	APOE,APOL1,C9,F2,KNG1,LYZ,PLG
GO:0006807	nitrogen compound metabolic process	51	8349	9.08e-05	AMBP,APOA1,APOA2,APOA4,APOB,APOC3,APOE,APOH,APOL1,APOM,AZGP1,B2M,BCHE,BTD,C3,C4B,C4BPA,C8G,C9,CD44,CFD,CNDP1,CPB2,CPN1,CPN2,CST3,F11,F12,F13B,F2,F5,F9,FBLN1,FN1,GSN,IGFALS,IGFBP4,ITIH1,ITIH2,KNG1,LUM,LYVE1,LYZ,MASP1,PCYOX1,PGLYRP2,PLG,PON1,SERPINA10,SERPING1,VWF
GO:0034382	chylomicron remnant clearance	3	8	9.08e-05	APOB,APOC3,APOE
GO:0030212	hyaluronan metabolic process	4	31	9.68e-05	CD44,ITIH1,ITIH2,LYVE1
GO:0009617	response to bacterium	11	555	9.77e-05	ADIPOQ,APOB,B2M,C3,C4B,CD14,F2,LBP,LRG1,LYZ,PGLYRP2
GO:0045916	negative regulation of complement activation	3	9	0.00012	C4BPA,MASP1,SERPING1
GO:0051006	positive regulation of lipoprotein lipase activity	3	9	0.00012	APOA1,APOA4,APOH
GO:0051128	regulation of cellular component organization	23	2306	0.00012	ADIPOQ,APOA1,APOA2,APOA4,APOC3,APOE,APOM,B2M,C3,C4B,C4BPA,CD14,CD44,CPB2,CST3,F2,FBLN1,FN1,GSN,IGFBP4,SERPINF1,SERPINF2,VTN
GO:0070328	triglyceride homeostasis	4	33	0.00012	APOA1,APOA4,APOC3,APOE
GO:0009636	response to toxic substance	10	468	0.00013	ADIPOQ,APOA4,APOE,APOM,CD14,CST3,GPX3,GSN,PON1,RBP4
GO:0031638	zymogen activation	4	34	0.00013	APOH,F11,F12,F9
GO:0045807	positive regulation of endocytosis	6	129	0.00013	APOE,B2M,C3,C4B,CD14,VTN
GO:0019216	regulation of lipid metabolic process	9	373	0.00014	ADIPOQ,APOA1,APOA2,APOA4,APOB,APOC3,APOE,C3,F2
GO:1905954	positive regulation of lipid localization	5	76	0.00014	ADIPOQ,APOB,APOE,C3,PON1
GO:2000258	negative regulation of protein activation cascade	3	10	0.00014	C4BPA,MASP1,SERPING1
GO:0006066	alcohol metabolic process	8	285	0.00015	APOA1,APOA2,APOA4,APOB,APOE,APOL1,PON1,RBP4
GO:0045834	positive regulation of lipid metabolic process	6	135	0.00016	ADIPOQ,APOA1,APOA2,APOA4,APOE,F2
GO:0032103	positive regulation of response to external stimulus	8	291	0.00017	APOH,C3,CPB2,F12,F2,LBP,PLG,SERPINF2
GO:0051171	regulation of nitrogen compound metabolic process	40	5827	0.00017	ADIPOQ,AMBP,APOA1,APOA2,APOE,C3,C4B,C4BPA,C8G,C9,CD44,CNDP1,CPB2,CPN1,CPN2,CST3,F12,F13B,F2,FBLN1,FHR2,FN1,GSN,IGFBP4,ITIH1,ITIH2,KNG1,LBP,LUM,MASP1,PI16,PROS1,SERPINA10,SERPINA4,SERPINA6,SERPINA7,SERPINF1,SERPINF2,SERPING1,VTN
GO:0060255	regulation of macromolecule metabolic process	41	6072	0.00018	ADIPOQ,AMBP,APOA1,APOA2,APOB,APOE,C3,C4B,C4BPA,C8G,C9,CD44,CNDP1,CPB2,CPN1,CPN2,CST3,F12,F13B,F2,FBLN1,FHR2,FN1,GSN,IGFBP4,ITIH1,ITIH2,KNG1,LBP,LUM,MASP1,PI16,PROS1,SERPINA10,SERPINA4,SERPINA6,SERPINA7,SERPINF1,SERPINF2,SERPING1,VTN
GO:0030198	extracellular matrix organization	8	296	0.00019	CD44,FBLN1,FN1,LUM,PLG,SERPINF2,VTN,VWF
GO:0010755	regulation of plasminogen activation	3	12	0.00022	CPB2,F12,SERPINF2
GO:0010896	regulation of triglyceride catabolic process	3	12	0.00022	APOA1,APOA4,APOC3
GO:0042304	regulation of fatty acid biosynthetic process	4	40	0.00022	ADIPOQ,APOA1,APOA4,APOC3
GO:0048878	chemical homeostasis	14	995	0.00022	ADIPOQ,APOA1,APOA2,APOA4,APOB,APOC3,APOE,APOM,B2M,CPB2,F2,KNG1,RBP4,SERPINF1
GO:1901700	response to oxygen-containing compound	17	1427	0.00022	ADIPOQ,APOA2,APOA4,APOB,APOE,APOM,B2M,BCHE,CD14,CPB2,CST3,GPX3,GSN,LBP,PON1,RBP4,SERPINF1
GO:0032375	negative regulation of cholesterol transport	3	13	0.00026	APOA2,APOC3,APOE
GO:0034374	low-density lipoprotein particle remodeling	3	13	0.00026	APOA2,APOB,APOE
GO:0031640	killing of cells of other organism	5	89	0.00027	APOL1,C9,F2,KNG1,LYZ
GO:0051129	negative regulation of cellular component organization	11	632	0.00027	ADIPOQ,APOA1,APOA2,APOA4,APOC3,APOE,APOM,B2M,CST3,FBLN1,GSN
GO:0030203	glycosaminoglycan metabolic process	6	153	0.00028	CD44,ITIH1,ITIH2,LUM,LYVE1,PGLYRP2
GO:0060191	regulation of lipase activity	5	90	0.00028	APOA1,APOA2,APOA4,APOC3,APOH
GO:0051050	positive regulation of transport	13	892	0.00030	ADIPOQ,APOE,B2M,C3,C4B,CD14,CPB2,F2,ORM1,ORM2,PON1,RBP4,VTN
GO:0002683	negative regulation of immune system process	9	425	0.00034	ADIPOQ,AMBP,APOA1,APOA2,C4BPA,CD14,MASP1,PGLYRP2,SERPING1
GO:0006629	lipid metabolic process	15	1192	0.00036	ADIPOQ,APOA1,APOA2,APOA4,APOB,APOC3,APOE,APOH,APOL1,APOM,C3,PON1,PTGDS,RBP4,SERPINA6
GO:0010875	positive regulation of cholesterol efflux	3	15	0.00036	ADIPOQ,APOE,PON1
GO:0060192	negative regulation of lipase activity	3	15	0.00036	APOA1,APOA2,APOC3
GO:0032757	positive regulation of interleukin-8 production	4	48	0.00039	ADIPOQ,APOA2,CD14,LBP
GO:0006508	proteolysis	15	1203	0.00040	APOH,C3,C4B,CFD,CNDP1,CPB2,CPN1,CPN2,F11,F12,F2,F9,MASP1,PCYOX1,PLG
GO:0044242	cellular lipid catabolic process	6	167	0.00044	ADIPOQ,APOA1,APOA2,APOB,APOC3,APOE
GO:0050994	regulation of lipid catabolic process	4	51	0.00048	APOA1,APOA2,APOA4,APOC3
GO:0044255	cellular lipid metabolic process	13	946	0.00052	ADIPOQ,APOA1,APOA2,APOA4,APOB,APOC3,APOE,APOH,APOM,C3,PON1,PTGDS,RBP4
GO:0051704	multi-organism process	21	2222	0.00056	ADIPOQ,AMBP,APOA2,APOB,APOE,APOL1,B2M,C3,C4B,C9,CD14,CST3,F2,FBLN1,FN1,KNG1,LBP,LRG1,LYZ,PGLYRP2,PLG
GO:0022603	regulation of anatomical structure morphogenesis	13	961	0.00060	ADIPOQ,APOA1,APOE,APOH,C3,CD44,CPB2,CST3,F2,FBLN1,FN1,LRG1,SERPINF1
GO:0033993	response to lipid	12	825	0.00060	ADIPOQ,APOA2,APOB,B2M,BCHE,CD14,CPN1,CST3,LBP,PON1,RBP4,SERPINF1
GO:1903510	mucopolysaccharide metabolic process	5	109	0.00061	CD44,ITIH1,ITIH2,LUM,LYVE1
GO:0031348	negative regulation of defense response	6	180	0.00063	ADIPOQ,APOA1,APOE,F2,SERPINF1,SERPING1
GO:0016042	lipid catabolic process	7	265	0.00065	ADIPOQ,APOA1,APOA2,APOA4,APOB,APOC3,APOE
GO:0051707	response to other organism	12	835	0.00066	ADIPOQ,APOB,B2M,C3,C4B,CD14,F2,KNG1,LBP,LRG1,LYZ,PGLYRP2
GO:0019218	regulation of steroid metabolic process	5	112	0.00068	APOA1,APOA2,APOA4,APOB,APOE
GO:0034445	negative regulation of plasma lipoprotein oxidation	2	2	0.00069	APOA4,APOM
GO:0052047	interaction with other organism via secreted substance involved in symbiotic interaction	2	2	0.00069	FN1,PLG
GO:0060621	negative regulation of cholesterol import	2	2	0.00069	APOA2,APOC3
GO:1904237	positive regulation of substrate-dependent cell migration, cell attachment to substrate	2	2	0.00069	FBLN1,FN1
GO:0050710	negative regulation of cytokine secretion	4	58	0.00071	APOA1,APOA2,FBLN1,FN1
GO:0032680	regulation of tumor necrosis factor production	5	115	0.00074	ADIPOQ,CD14,LBP,ORM1,ORM2
GO:0034114	regulation of heterotypic cell-cell adhesion	3	21	0.00078	ADIPOQ,APOA1,CD44
GO:0050728	negative regulation of inflammatory response	5	117	0.00078	ADIPOQ,APOA1,APOE,F2,SERPINF1
GO:0098581	detection of external biotic stimulus	3	21	0.00078	C4B,LBP,PGLYRP2
GO:0044281	small molecule metabolic process	18	1779	0.00084	ADIPOQ,APOA1,APOA2,APOA4,APOB,APOE,APOL1,BTD,C3,CD44,ITIH1,ITIH2,LUM,LYVE1,PCYOX1,PON1,PTGDS,RBP4
GO:0006027	glycosaminoglycan catabolic process	4	62	0.00088	CD44,LUM,LYVE1,PGLYRP2
GO:0050996	positive regulation of lipid catabolic process	3	23	0.00096	APOA1,APOA2,APOA4
GO:0006982	response to lipid hydroperoxide	2	3	0.0010	APOA4,GPX3
GO:0030155	regulation of cell adhesion	10	623	0.0010	ADIPOQ,APOA1,CD44,FBLN1,FN1,GSN,KNG1,PLG,SERPINF2,VTN
GO:2001202	negative regulation of transforming growth factor-beta secretion	2	3	0.0010	FBLN1,FN1
GO:0032760	positive regulation of tumor necrosis factor production	4	67	0.0011	CD14,LBP,ORM1,ORM2
GO:0050794	regulation of cellular process	56	10484	0.0011	ADIPOQ,AMBP,APOA1,APOA2,APOA4,APOB,APOC3,APOE,APOH,APOM,ATRN,AZGP1,B2M,BCHE,C3,C4B,C4BPA,CD14,CD44,CNDP1,CPB2,CST3,F12,F13B,F2,FBLN1,FHR2,FN1,GSN,IGFALS,IGFBP4,ITIH1,ITIH2,KNG1,LBP,LGALS3BP,LRG1,LUM,LYVE1,MASP1,ORM1,ORM2,PGLYRP2,PI16,PLG,PROS1,RBP4,SERPINA10,SERPINA4,SERPINA6,SERPINA7,SERPINF1,SERPINF2,SERPING1,VASN,VTN
GO:0010954	positive regulation of protein processing	3	25	0.0012	C3,F12,GSN
GO:0046486	glycerolipid metabolic process	8	401	0.0012	APOA1,APOA2,APOA4,APOB,APOC3,APOE,APOH,PON1
GO:0050764	regulation of phagocytosis	4	69	0.0012	ADIPOQ,C3,C4B,C4BPA
GO:0009605	response to external stimulus	18	1857	0.0013	ADIPOQ,APOA1,APOB,APOE,B2M,BCHE,C3,C4B,CD14,CST3,F2,GSN,KNG1,LBP,LRG1,LYZ,PGLYRP2,PON1
GO:0009749	response to glucose	5	133	0.0013	ADIPOQ,APOA2,APOM,CPB2,SERPINF1
GO:0031102	neuron projection regeneration	3	26	0.0013	APOA1,APOA4,APOE
GO:0051093	negative regulation of developmental process	12	910	0.0013	ADIPOQ,APOE,APOH,B2M,CPB2,CST3,F2,FBLN1,PGLYRP2,RBP4,SERPINF1,VASN
GO:0044403	symbiont process	10	650	0.0014	AMBP,APOA2,APOE,B2M,C9,F2,FBLN1,FN1,PGLYRP2,PLG
GO:0046470	phosphatidylcholine metabolic process	4	72	0.0014	APOA1,APOA2,APOA4,PON1
GO:0051384	response to glucocorticoid	5	138	0.0015	ADIPOQ,APOA2,BCHE,CPN1,SERPINF1
GO:0050708	regulation of protein secretion	8	422	0.0016	APOA1,APOA2,CD14,FBLN1,FN1,ORM1,ORM2,RBP4
GO:0051702	interaction with symbiont	4	75	0.0016	APOE,F2,FN1,PLG
GO:0001101	response to acid chemical	7	323	0.0017	ADIPOQ,APOB,BCHE,GSN,PON1,RBP4,SERPINF1
GO:0008285	negative regulation of cell population proliferation	10	669	0.0017	ADIPOQ,APOE,APOH,AZGP1,BCHE,CPB2,FBLN1,PLG,RBP4,SERPINF1
GO:0010033	response to organic substance	23	2815	0.0017	ADIPOQ,APOA2,APOA4,APOB,APOM,B2M,BCHE,C4B,CD14,CD44,CPB2,CPN1,CST3,F12,FN1,GPX3,GSN,LBP,LUM,PON1,RBP4,SERPINF1,SERPINF2
GO:0016485	protein processing	5	142	0.0017	APOH,CPN1,F11,F12,F9
GO:0019730	antimicrobial humoral response	5	143	0.0017	B2M,F2,KNG1,LYZ,PGLYRP2
GO:1903530	regulation of secretion by cell	10	672	0.0017	ADIPOQ,APOA1,APOA2,CD14,CPB2,FBLN1,FN1,ORM1,ORM2,RBP4
GO:0032501	multicellular organismal process	40	6507	0.0018	ADIPOQ,AMBP,APOA1,APOA2,APOA4,APOB,APOC3,APOE,APOH,APOM,ATRN,AZGP1,B2M,BCHE,BTD,C3,CD44,CPB2,CST3,F11,F12,F13B,F2,F5,F9,FBLN1,FN1,GSN,IGFBP4,KNG1,LUM,PLG,PROS1,RBP4,SERPINA10,SERPINF1,SERPINF2,SERPING1,VTN,VWF
GO:0031100	animal organ regeneration	4	79	0.0019	APOA1,APOA2,CPB2,VTN
GO:0062012	regulation of small molecule metabolic process	7	332	0.0020	ADIPOQ,APOA1,APOA4,APOB,APOC3,APOE,IGFBP4
GO:0045923	positive regulation of fatty acid metabolic process	3	32	0.0021	ADIPOQ,APOA1,APOA4
GO:0043933	protein-containing complex subunit organization	17	1770	0.0022	ADIPOQ,APOA1,APOA2,APOA4,APOB,APOC3,APOE,APOM,C9,F5,FN1,GPX3,GSN,LUM,SERPINF2,VTN,VWF
GO:1901575	organic substance catabolic process	16	1609	0.0023	ADIPOQ,AMBP,APOA1,APOA2,APOA4,APOB,APOC3,APOE,CD44,CPN1,LUM,LYVE1,LYZ,PCYOX1,PGLYRP2,PON1
GO:0002740	negative regulation of cytokine secretion involved in immune response	2	6	0.0025	APOA1,APOA2
GO:0010757	negative regulation of plasminogen activation	2	6	0.0025	CPB2,SERPINF2
GO:0019217	regulation of fatty acid metabolic process	4	86	0.0025	ADIPOQ,APOA1,APOA4,APOC3
GO:0034447	very-low-density lipoprotein particle clearance	2	6	0.0025	APOB,APOE
GO:0098869	cellular oxidant detoxification	4	86	0.0025	APOA4,APOE,APOM,GPX3
GO:0051224	negative regulation of protein transport	5	161	0.0027	ADIPOQ,APOA1,APOA2,FBLN1,FN1
GO:0031589	cell-substrate adhesion	5	162	0.0028	CD44,FN1,LYVE1,VTN,VWF
GO:0044248	cellular catabolic process	16	1646	0.0028	ADIPOQ,AMBP,APOA1,APOA2,APOA4,APOB,APOC3,APOE,CD44,CPN1,GPX3,LUM,LYVE1,LYZ,PCYOX1,PON1
GO:0050706	regulation of interleukin-1 beta secretion	3	37	0.0030	APOA1,ORM1,ORM2
GO:0034372	very-low-density lipoprotein particle remodeling	2	7	0.0031	APOA4,APOE
GO:0051180	vitamin transport	3	38	0.0031	AFM,APOA1,RBP4
GO:0051801	cytolysis in other organism involved in symbiotic interaction	2	7	0.0031	C9,F2
GO:2000427	positive regulation of apoptotic cell clearance	2	7	0.0031	C3,C4B
GO:0010712	regulation of collagen metabolic process	3	39	0.0034	CST3,F2,SERPINF2
GO:0050829	defense response to Gram-negative bacterium	4	95	0.0034	B2M,F2,LBP,LYZ
GO:0009056	catabolic process	17	1859	0.0035	ADIPOQ,AMBP,APOA1,APOA2,APOA4,APOB,APOC3,APOE,CD44,CPN1,GPX3,LUM,LYVE1,LYZ,PCYOX1,PGLYRP2,PON1
GO:0065003	protein-containing complex assembly	15	1514	0.0035	ADIPOQ,APOA1,APOA2,APOA4,APOB,APOC3,APOE,APOM,C9,F5,FN1,GPX3,GSN,VTN,VWF
GO:0010035	response to inorganic substance	8	491	0.0037	APOA4,APOB,B2M,CD14,CST3,GSN,PON1,SERPINF1
GO:0050793	regulation of developmental process	20	2416	0.0037	ADIPOQ,APOA1,APOB,APOE,APOH,ATRN,B2M,C3,CD44,CPB2,CST3,F2,FBLN1,FN1,LRG1,PGLYRP2,RBP4,SERPINF1,SERPINF2,VASN
GO:0010898	positive regulation of triglyceride catabolic process	2	8	0.0038	APOA1,APOA4
GO:0042493	response to drug	11	900	0.0038	ADIPOQ,APOA1,APOA2,B2M,BCHE,CD14,CPB2,CST3,GSN,RBP4,SERPINF1
GO:0051223	regulation of protein transport	9	622	0.0038	ADIPOQ,APOA1,APOA2,CD14,FBLN1,FN1,ORM1,ORM2,RBP4
GO:0090209	negative regulation of triglyceride metabolic process	2	8	0.0038	APOC3,APOE
GO:0032880	regulation of protein localization	11	901	0.0039	ADIPOQ,APOA1,APOA2,CD14,F2,FBLN1,FN1,GSN,ORM1,ORM2,RBP4
GO:1903531	negative regulation of secretion by cell	5	178	0.0040	ADIPOQ,APOA1,APOA2,FBLN1,FN1
GO:0097164	ammonium ion metabolic process	5	179	0.0041	APOA1,APOA2,APOA4,BCHE,PON1
GO:0044238	primary metabolic process	48	8808	0.0043	ADIPOQ,AMBP,APOA1,APOA2,APOA4,APOB,APOC3,APOE,APOH,APOL1,APOM,AZGP1,B2M,C3,C4B,C4BPA,C8G,C9,CFD,CNDP1,CPB2,CPN1,CPN2,CST3,F11,F12,F13B,F2,F5,F9,FBLN1,FN1,GSN,IGFALS,IGFBP4,ITIH2,KNG1,LYZ,MASP1,PCYOX1,PLG,PON1,PTGDS,RBP4,SERPINA10,SERPINA6,SERPING1,VWF
GO:0031323	regulation of cellular metabolic process	37	6082	0.0044	ADIPOQ,AMBP,APOA1,APOA2,APOA4,APOC3,APOE,C3,C4B,C4BPA,CD44,CNDP1,CPB2,CST3,F12,F13B,F2,FBLN1,FN1,GSN,IGFBP4,ITIH1,ITIH2,KNG1,LBP,LUM,MASP1,PI16,PROS1,SERPINA10,SERPINA4,SERPINA6,SERPINA7,SERPINF1,SERPINF2,SERPING1,VTN
GO:0008228	opsonization	2	9	0.0045	C4B,LBP
GO:0034115	negative regulation of heterotypic cell-cell adhesion	2	9	0.0045	ADIPOQ,APOA1
GO:0006909	phagocytosis	5	185	0.0046	C3,C4B,CD14,GSN,LBP
GO:0051817	modification of morphology or physiology of other organism involved in symbiotic interaction	4	107	0.0049	APOE,C9,F2,PLG
GO:0010810	regulation of cell-substrate adhesion	5	189	0.0050	APOA1,FBLN1,FN1,PLG,VTN
GO:0010811	positive regulation of cell-substrate adhesion	4	109	0.0052	APOA1,FBLN1,FN1,VTN
GO:0018158	protein oxidation	2	10	0.0052	APOA1,APOA2
GO:0034379	very-low-density lipoprotein particle assembly	2	10	0.0052	APOB,APOC3
GO:0051247	positive regulation of protein metabolic process	15	1587	0.0052	ADIPOQ,APOA2,APOE,C3,C4BPA,CD44,F12,F2,FBLN1,FN1,GSN,IGFBP4,LBP,SERPINF2,VTN
GO:0043436	oxoacid metabolic process	11	943	0.0053	ADIPOQ,BTD,C3,CD44,ITIH1,ITIH2,LUM,LYVE1,PCYOX1,PON1,PTGDS
GO:0010596	negative regulation of endothelial cell migration	3	48	0.0054	APOE,APOH,SERPINF1
GO:0032720	negative regulation of tumor necrosis factor production	3	48	0.0054	ADIPOQ,LBP,ORM1
GO:0042127	regulation of cell population proliferation	15	1594	0.0054	ADIPOQ,APOE,APOH,AZGP1,BCHE,CPB2,CST3,F2,FBLN1,FN1,LRG1,PLG,RBP4,SERPINF1,SERPINF2
GO:0050830	defense response to Gram-positive bacterium	4	111	0.0054	B2M,LBP,LYZ,PGLYRP2
GO:0097237	cellular response to toxic substance	5	195	0.0056	APOA4,APOE,APOM,CST3,GPX3
GO:0002221	pattern recognition receptor signaling pathway	4	114	0.0059	APOB,CD14,LBP,PGLYRP2
GO:0031639	plasminogen activation	2	11	0.0060	APOH,F11
GO:0032490	detection of molecule of bacterial origin	2	11	0.0060	C4B,LBP
GO:0051593	response to folic acid	2	11	0.0060	BCHE,GSN
GO:0071223	cellular response to lipoteichoic acid	2	11	0.0060	CD14,LBP
GO:0051130	positive regulation of cellular component organization	12	1128	0.0065	APOA1,APOE,B2M,C3,C4B,CD14,CPB2,FN1,GSN,SERPINF1,SERPINF2,VTN
GO:0051187	cofactor catabolic process	3	52	0.0065	AMBP,APOA4,GPX3
GO:0007160	cell-matrix adhesion	4	119	0.0067	CD44,FN1,LYVE1,VTN
GO:0018206	peptidyl-methionine modification	2	12	0.0067	APOA1,APOA2
GO:0045919	positive regulation of cytolysis	2	12	0.0067	FHR2,LBP
GO:1900121	negative regulation of receptor binding	2	12	0.0067	ADIPOQ,B2M
GO:1904469	positive regulation of tumor necrosis factor secretion	2	12	0.0067	ORM1,ORM2
GO:0050680	negative regulation of epithelial cell proliferation	4	122	0.0072	APOE,APOH,CPB2,SERPINF1
GO:0002700	regulation of production of molecular mediator of immune response	4	124	0.0076	APOA1,APOA2,B2M,RBP4
GO:0007155	cell adhesion	10	843	0.0076	AMBP,APOA4,AZGP1,CD44,FN1,IGFALS,LGALS3BP,LYVE1,VTN,VWF
GO:0043393	regulation of protein binding	5	213	0.0076	ADIPOQ,APOE,B2M,FHR2,VTN
GO:0048522	positive regulation of cellular process	31	4898	0.0076	ADIPOQ,APOA1,APOA2,APOA4,APOB,APOE,B2M,C3,C4B,CD14,CD44,CPB2,CST3,F12,F2,FBLN1,FHR2,FN1,GSN,IGFBP4,KNG1,LBP,LRG1,LUM,ORM1,ORM2,PLG,RBP4,SERPINF1,SERPINF2,VTN
GO:2000047	regulation of cell-cell adhesion mediated by cadherin	2	13	0.0076	PLG,SERPINF2
GO:0019752	carboxylic acid metabolic process	10	854	0.0081	ADIPOQ,BTD,C3,CD44,ITIH1,ITIH2,LYVE1,PCYOX1,PON1,PTGDS
GO:0042159	lipoprotein catabolic process	2	14	0.0085	APOB,APOE
GO:0051051	negative regulation of transport	7	450	0.0090	ADIPOQ,APOA1,APOA2,APOC3,APOE,FBLN1,FN1
GO:0008211	glucocorticoid metabolic process	2	15	0.0095	APOA1,SERPINA6
GO:0014070	response to organic cyclic compound	10	873	0.0095	ADIPOQ,APOA2,APOA4,APOB,BCHE,CPN1,CST3,GSN,LUM,SERPINF1
GO:0031667	response to nutrient levels	7	455	0.0095	ADIPOQ,APOA1,APOE,BCHE,CST3,GSN,PON1
GO:0045471	response to ethanol	4	134	0.0096	ADIPOQ,CD14,GSN,RBP4
GO:0030214	hyaluronan catabolic process	2	16	0.0105	CD44,LYVE1
GO:0045723	positive regulation of fatty acid biosynthetic process	2	16	0.0105	APOA1,APOA4
GO:0045862	positive regulation of proteolysis	6	347	0.0113	APOE,C3,F12,FBLN1,FN1,GSN
GO:0046395	carboxylic acid catabolic process	5	237	0.0115	ADIPOQ,CD44,LYVE1,PCYOX1,PON1
GO:0034142	toll-like receptor 4 signaling pathway	2	17	0.0116	CD14,LBP
GO:0071636	positive regulation of transforming growth factor beta production	2	17	0.0116	LUM,SERPINF2
GO:0030334	regulation of cell migration	9	753	0.0117	ADIPOQ,APOE,APOH,FBLN1,FN1,LBP,PLG,SERPINF1,VTN
GO:0042221	response to chemical	27	4153	0.0117	ADIPOQ,APOA1,APOA2,APOA4,APOB,APOE,APOM,AZGP1,B2M,BCHE,C4B,CD14,CD44,CPB2,CPN1,CST3,F12,FN1,GPX3,GSN,LBP,LUM,PON1,RBP4,SERPINF1,SERPINF2,VASN
GO:0010544	negative regulation of platelet activation	2	18	0.0126	APOE,F2
GO:0051098	regulation of binding	6	356	0.0126	ADIPOQ,APOE,B2M,FHR2,PON1,VTN
GO:0002718	regulation of cytokine production involved in immune response	3	69	0.0127	APOA1,APOA2,B2M
GO:0007162	negative regulation of cell adhesion	5	245	0.0129	ADIPOQ,APOA1,FBLN1,KNG1,PLG
GO:0010594	regulation of endothelial cell migration	4	150	0.0136	APOE,APOH,PLG,SERPINF1
GO:0051851	modification by host of symbiont morphology or physiology	3	71	0.0136	APOE,F2,PLG
GO:0042742	defense response to bacterium	5	250	0.0138	B2M,F2,LBP,LYZ,PGLYRP2
GO:0031349	positive regulation of defense response	6	365	0.0139	APOB,C3,CD14,F12,LBP,PGLYRP2
GO:0031647	regulation of protein stability	5	251	0.0140	AFM,APOA1,APOA2,CPN2,GSN
GO:0046889	positive regulation of lipid biosynthetic process	3	73	0.0144	APOA1,APOA4,APOE
GO:2000146	negative regulation of cell motility	5	253	0.0144	ADIPOQ,APOE,APOH,FBLN1,SERPINF1
GO:0010804	negative regulation of tumor necrosis factor-mediated signaling pathway	2	20	0.0148	ADIPOQ,APOA1
GO:0042744	hydrogen peroxide catabolic process	2	20	0.0148	APOA4,GPX3
GO:0090208	positive regulation of triglyceride metabolic process	2	20	0.0148	APOA1,APOA4
GO:0006979	response to oxidative stress	6	373	0.0151	ADIPOQ,APOA4,APOE,ATRN,CST3,GPX3
GO:0008015	blood circulation	6	373	0.0151	ADIPOQ,APOE,F5,KNG1,SERPINF2,SERPING1
GO:0045785	positive regulation of cell adhesion	6	375	0.0154	APOA1,CD44,FBLN1,FN1,SERPINF2,VTN
GO:0043409	negative regulation of MAPK cascade	4	158	0.0158	ADIPOQ,AMBP,APOE,FBLN1
GO:0010884	positive regulation of lipid storage	2	22	0.0172	APOB,C3
GO:0050995	negative regulation of lipid catabolic process	2	22	0.0172	APOA2,APOC3
GO:0044282	small molecule catabolic process	6	388	0.0180	ADIPOQ,APOE,CD44,LYVE1,PCYOX1,PON1
GO:0048259	regulation of receptor-mediated endocytosis	3	81	0.0185	APOC3,B2M,VTN
GO:0006820	anion transport	7	524	0.0186	APOA1,APOA2,APOA4,APOC3,APOE,APOL1,PCYOX1
GO:0070542	response to fatty acid	3	82	0.0190	ADIPOQ,APOB,PON1
GO:0070372	regulation of ERK1 and ERK2 cascade	5	274	0.0192	ADIPOQ,CD44,FBLN1,FN1,SERPINF2
GO:0042593	glucose homeostasis	4	169	0.0195	ADIPOQ,CPB2,RBP4,SERPINF1
GO:0034383	low-density lipoprotein particle clearance	2	24	0.0197	ADIPOQ,APOB
GO:0045833	negative regulation of lipid metabolic process	3	84	0.0200	APOA2,APOC3,APOE
GO:0051099	positive regulation of binding	4	172	0.0205	APOE,B2M,PON1,VTN
GO:0050718	positive regulation of interleukin-1 beta secretion	2	25	0.0210	ORM1,ORM2
GO:0006888	endoplasmic reticulum to Golgi vesicle-mediated transport	4	175	0.0216	F2,F5,F9,PROS1
GO:0002224	toll-like receptor signaling pathway	3	87	0.0218	APOB,CD14,LBP
GO:0042158	lipoprotein biosynthetic process	3	87	0.0218	APOA1,APOB,APOE
GO:0002675	positive regulation of acute inflammatory response	2	26	0.0223	C3,F12
GO:0010714	positive regulation of collagen metabolic process	2	26	0.0223	F2,SERPINF2
GO:0032967	positive regulation of collagen biosynthetic process	2	26	0.0223	F2,SERPINF2
GO:1902905	positive regulation of supramolecular fiber organization	4	180	0.0234	APOA1,APOE,GSN,SERPINF2
GO:0032092	positive regulation of protein binding	3	90	0.0235	APOE,B2M,VTN
GO:0001932	regulation of protein phosphorylation	12	1370	0.0251	ADIPOQ,AMBP,APOA1,APOE,C3,CD44,F2,FBLN1,FN1,IGFBP4,SERPINF2,VTN
GO:0019915	lipid storage	2	28	0.0251	APOA1,APOE
GO:0033032	regulation of myeloid cell apoptotic process	2	28	0.0251	ADIPOQ,APOH
GO:0050873	brown fat cell differentiation	2	28	0.0251	ADIPOQ,LRG1
GO:0050900	leukocyte migration	5	296	0.0251	APOB,CD44,FN1,LBP,PROS1
GO:0062014	negative regulation of small molecule metabolic process	3	93	0.0252	ADIPOQ,APOC3,APOE
GO:0002699	positive regulation of immune effector process	4	186	0.0257	B2M,C3,LBP,RBP4
GO:0042445	hormone metabolic process	4	186	0.0257	APOA1,CPN1,RBP4,SERPINA6
GO:0043408	regulation of MAPK cascade	8	712	0.0257	ADIPOQ,AMBP,APOE,CD44,FBLN1,FN1,IGFBP4,SERPINF2
GO:0010743	regulation of macrophage derived foam cell differentiation	2	29	0.0262	ADIPOQ,APOB
GO:0046677	response to antibiotic	5	305	0.0280	ADIPOQ,CD14,CST3,GSN,RBP4
GO:0006656	phosphatidylcholine biosynthetic process	2	31	0.0294	APOA1,APOA2
GO:0006911	phagocytosis, engulfment	2	31	0.0294	C3,GSN
GO:0031663	lipopolysaccharide-mediated signaling pathway	2	31	0.0294	CD14,LBP
GO:0042311	vasodilation	2	31	0.0294	APOE,KNG1
GO:0042743	hydrogen peroxide metabolic process	2	31	0.0294	APOA4,GPX3
GO:0050678	regulation of epithelial cell proliferation	5	311	0.0297	APOE,APOH,CPB2,LRG1,SERPINF1
GO:0022604	regulation of cell morphogenesis	6	442	0.0300	APOA1,APOE,CD44,F2,FBLN1,FN1
GO:1901701	cellular response to oxygen-containing compound	9	896	0.0305	ADIPOQ,APOA4,APOB,B2M,CD14,CPB2,CST3,LBP,SERPINF1
GO:0045745	positive regulation of G protein-coupled receptor signaling pathway	2	32	0.0306	C3,F2
GO:0032091	negative regulation of protein binding	3	102	0.0311	ADIPOQ,B2M,FHR2
GO:0002237	response to molecule of bacterial origin	5	317	0.0318	APOB,B2M,C4B,CD14,LBP
GO:0043903	regulation of symbiosis, encompassing mutualism through parasitism	4	203	0.0331	APOE,FBLN1,GSN,LBP
GO:0097421	liver regeneration	2	34	0.0339	CPB2,VTN
GO:0061844	antimicrobial humoral immune response mediated by antimicrobial peptide	3	107	0.0348	B2M,F2,KNG1
GO:0007584	response to nutrient	4	208	0.0355	ADIPOQ,APOA1,BCHE,GSN
GO:1903053	regulation of extracellular matrix organization	2	35	0.0355	CPB2,CST3
GO:0010647	positive regulation of cell communication	13	1631	0.0358	ADIPOQ,APOA1,C3,CD14,CD44,F2,GSN,IGFBP4,LBP,LRG1,RBP4,SERPINF2,VTN
GO:0023056	positive regulation of signaling	13	1638	0.0369	ADIPOQ,APOA1,C3,CD14,CD44,F2,GSN,IGFBP4,LBP,LRG1,RBP4,SERPINF2,VTN
GO:0042737	drug catabolic process	3	113	0.0396	APOA4,CPN1,GPX3
GO:0001937	negative regulation of endothelial cell proliferation	2	38	0.0406	APOE,APOH
GO:0007566	embryo implantation	2	39	0.0424	CST3,FBLN1
GO:0030199	collagen fibril organization	2	39	0.0424	LUM,SERPINF2
GO:0050715	positive regulation of cytokine secretion	3	117	0.0430	CD14,ORM1,ORM2
GO:1901565	organonitrogen compound catabolic process	9	958	0.0439	AMBP,APOB,APOE,CD44,CPN1,LUM,LYVE1,PCYOX1,PGLYRP2
GO:0009967	positive regulation of signal transduction	12	1493	0.0442	ADIPOQ,APOA1,C3,CD14,CD44,F2,GSN,IGFBP4,LBP,LRG1,SERPINF2,VTN
GO:0032270	positive regulation of cellular protein metabolic process	12	1496	0.0448	ADIPOQ,APOE,C3,CD44,F12,F2,FBLN1,FN1,GSN,IGFBP4,SERPINF2,VTN
GO:2000026	regulation of multicellular organismal development	14	1876	0.0448	ADIPOQ,APOA1,APOE,APOH,B2M,C3,CPB2,F2,FN1,LRG1,PGLYRP2,RBP4,SERPINF1,VASN
GO:0050729	positive regulation of inflammatory response	3	120	0.0454	C3,F12,LBP
GO:0006695	cholesterol biosynthetic process	2	41	0.0456	APOA1,APOA4
GO:0035987	endodermal cell differentiation	2	41	0.0456	FN1,VTN
GO:0009057	macromolecule catabolic process	9	970	0.0466	AMBP,APOB,APOE,CD44,LUM,LYVE1,LYZ,PCYOX1,PGLYRP2
GO:0001936	regulation of endothelial cell proliferation	3	122	0.0471	APOE,APOH,LRG1
GO:0045540	regulation of cholesterol biosynthetic process	2	42	0.0473	APOB,APOE
GO:0048678	response to axon injury	2	43	0.0490	APOA1,CST3
GO:0045088	regulation of innate immune response	5	361	0.0496	APOB,CD14,LBP,PGLYRP2,SERPING1
GO:0044093	positive regulation of molecular function	13	1713	0.0498	ADIPOQ,APOA1,APOA2,APOA4,APOE,APOH,B2M,F2,FBLN1,FN1,GSN,PON1,VTN

[truncated: 4 more sheets: Table_S11, Table_S12, Table S13, Table_S14]
